# Supplementary material for: Lower objectively and subjectively assessed numeracy are both associated with poorer self-rated health
Source: BMC Res Notes. 2021 Aug 21;14:321. doi: 10.1186/s13104-021-05737-y (PMC8379725; doi:10.1186/s13104-021-05737-y)
Supplement: Supplementary file 1 — Additional file 1. Raw Empire State poll data. [file 13104_2021_5737_MOESM1_ESM.csv]

CASEID	phone	WEIGHT	CITY	STATE	ZIP	FIPS	MSC	CENREG	CENDIV	CBSA	CBSADIV	CENTRACT	nysregion	county	updown	nysimp	finpast	finfut	econpast	econfut	JAq1	JAq2	JAq3	JAq4	SRIq1	SRIq2	SRIq3	trst@corp	trst@bsns	trst@lgov	trst@sgov	trst@union	trst@media	trst@ppl	trst@intrnt	employ	jbtype	hrswrk	slfempl	lkwork	bornus	yob	age	Zipcode	married	ideo	party	educ	SRIq4
10021	2127814400	1.28	NEW YORK	NY	10033	36061	1	1	2	35620	35614		1	61		10	1	2	2	1	5	6	6	4	4	1	6	2	4	1	1	3	1	3	8	2				0	1	1962	57	10033	5	4	5	6
10030	7185837155	1.28	BRONX	NY	10453	36005	1	1	2	35620	35614	360050227013	1	5		7	3	3	2	3	5	6	6	2	1	1	6	1	2	1	4	9	1	7	7	3				0	3	1947	72	10452	4	4	1	6
10035	3475777306	1.28	BRONX	NY	10473	36061	1	1	2	35620	35614	360610245004	1	61		4	1	2	3	3	6	6	4	3	2	1	2	5	6	7	7	7	8	5	5	3				0	1	1957	62	00032	1	1	1	7
10052	7189330893	1.28	BRONX	NY	10458	36005	1	1	2	35620	35614	360610309001	1	5		1	1	1	2	2	5	3	6	5	2	1	1	1	5	7	7	1	5	8	4	3				0	2	1949	70	10473	5	3	1	1	4
10055	6312365064	1.28	BRENTWOOD	NY	11717	36103	3	1	2	35620	35004	361031460012	1	103		2	2	2	2	2	5	5	6	3	1	1	1	5	5	6	6	2	5	5	5	1	2	30	0	0	3	1978	41	11706	1	5	1	3	4
10093	3474313947	1.28	BRONX	NY	10463	36005	1	1	2	35620	35614		1	5		3	2	1	3	3	1	6	2	5	1	1	1	1	3	3	3	3	4	6	1	4				0	1	1958	61	10472	1	4	1	1	2
10135	7185901512	1.28	BRONX	NY	10452	36005	1	1	2	35620	35614	360050177023	1	5		7	1	2	1	2	4	2	2	3	2	1	2	1	3	3	3	6	5	4	1	1	1	50	0	0	1	1968	51	10456	5	3	1	6
10149	7183670398	1.28	BRONX	NY	10458	36005	1	1	2	35620	35614	360050415005	1	5		1	2	1	2	3	1	6	6	4	2	1	1	9	10	10	10	10	10	10	10	3				0	1	1928	91	10458	4	7	1	2	4
10153	2125676075	1.28	NEW YORK	NY	10034	36061	1	1	2	35620	35614	360610307001	1	61		20	2	3	2	3	4	6	6	4	1	1	6	7	10	8	8	10	10	5	6	3				0	1	1951	68	10034	1	1	1	6
10176	7182941909	1.28	BRONX	NY	10453	36005	1	1	2	35620	35614	360050245011	1	5		-2	2	2	1	1	6	1	6	4	2	1	1	1	1	2	3	4	5	8	9	2				0	3	1941	78	10534	1	2	1	1	-2
10208	2125682366	1.28	NEW YORK	NY	10033	36061	1	1	2	35620	35614		1	61		20	2	3	2	1	1	6	6	3	2	1	5	9	9	1	5	7	1	3	10	2				0	3	1968	51	10033	5	6	6	5
10218	7189914531	1.28	BRONX	NY	10473	36005	1	1	2	35620	35614	360050133001	1	5		6	1	2	1	1	5	5	6	4	5	1	6	1	5	1	1	2	5	8	7	2				1	1	1938	81	10456	4	6	8	7
10249	3472702359	1.28	BRONX	NY	10473	36005	1	1	2	35620	35614	360610052002	1	5		4	2	3	2	3	2	4	6	4	3		2	10	10	10	10	10	10	10	10	2				1	3	1968	51	10455	5	2	4	3	3
10285	3477586595	1.28	BRONX	NY	10473	36005	1	1	2	35620	35614		1	5		1	3	3	3	3	3	5	3	1	5	1	2	6	7	5	6	4	2	6	7	1	1	60	1	0	3	1992	27	10470	5	4	3	6
10300	7182926708	1.28	BRONX	NY	10455	36005	1	1	2	35620	35614		1	5		20	1	3	1	3	2	5	6	5	2	1	-2	1	3	3	3	4	3	5	5	4				0	1	1956	63	10455	5	5	1	3	1
10334	3475909940	1.28	BRONX	NY	10473	36005	1	1	2	35620	35614	360610052002	1	5		3	2	2	1	2	4	6	6	3	1	1	3	7	9	7	7	8	7	7	5	1	1	35	0	0	1	1981	38	10454	1	4	2	3	2
10350	7183283218	1.28	BRONX	NY	10473	36005	1	1	2	35620	35614	360050127011	1	5		1	2	3	3	2	5	6	-1	3	3		6	8	8	9	9	8	9	8	10	5					1	1959	60	10473	5	4	1	2	4
10400	3472704423	1.28	BRONX	NY	10473	36005	1	1	2	35620	35614	360610052002	1	5		6	2	2	2	2	6	6	6	4	5	1	1	5	10	1	1	5	10	2	1	2				0	1	1944	75	10459	4	1	4	1	4
10412	6319513844	1.28	BRENTWOOD	NY	11717	36103	3	1	2	35620	35004	361031462011	1	103		14	2	2	3	2	6	5	4	3	2	1	1	6	8	3	3	10	7	7	5	3				0	1	1953	66	11717	1	4	1	5
10435	3478620619	1.28	BRONX	NY	10473	36005	1	1	2	35620	35614	360610052002	1	5		4	2	2	2	1	6	6	3	1	5	1	6	4	5	5	5	5	2	3	3	2				1	1	2000	19	10456	5	2	6	5
10440	3475974548	1.28	BRONX	NY	10473	36005	1	1	2	35620	35614		1	5		7	2	2	1	1	5	5	5	3	4	1	3	7	8	8	8	8	8	7	5	2				1	1	1983	36	10459	1	4	2	7
12010	7185254145	1.28	QUEENS	NY	11434	36081	1	1	2	35620	35614	360610000000	1	81		19	1	1	1	1	6	6	6	1	5	1	3	7	7	5	5	2	8	1	6	1	1	60	0	0	3	1961	58	11434	5	2	1	6
12014	7185279161	1.28	QUEENS	NY	11434	36081	1	1	2	35620	35614	360811000000	1	81		2	2	1	1	1	1	6	3	4	2	1	1	3	3	1	3	3	5	9	2	3				0	1	1921	98	11413	1	4	1	2	2
12058	7189222058	1.28	NEW YORK	NY	11212	36047	1	1	2	35620	35614	360471000000	1	47		3	1	3	3	2	5	5	5	2	3		7	6	6	8	3	6	5	3	3	3				0	1	1937	82	11207	2	4	1	7
12071	7182410265	1.28	BROOKLYN	NY	11234	36047	1	1	2	35620	35614	360471000000	1	47		7	2	2	1	1	3	4	1	3	2	1	3	1	6	5	5	7	4	5	4	2				1	3	1985	34	11236	5	5	1	6
12073	7186049673	1.28	NEW YORK	NY	11213	36047	1	1	2	35620	35614	360470000000	1	47		7	1	3	1	3	2	4	5	4	1	1	3	8	8	8	10	10	10	6	10	3				0	2	1948	71	11216	1	1	1	1	2
12131	7182091693	1.28	BROOKLYN	NY	11234	36047	1	1	2	35620	35614		1	47		10	2	1	1	2	3	3	4	3	5	1	1	5	7	6	5	7	2	3	1	1	1	48	1	0	2	1970	49	11234	3	2	1	4	4
12166	7189492436	1.28	QUEENS	NY	11434	36081	1	1	2	35620	35614	360810000000	1	81		1	2	2	2	1	5	4	5	3	1	1	5	3	6	6	6	8	8	7	2	1	1	40	0	0	3	1954	65	11434	1	2	1	7
12175	7182765837	1.28	QUEENS	NY	11434	36081	1	1	2	35620	35614	360811000000	1	81		7	1	1	1	2	3	5	6	1	1	1	7	1	10	5	5	5	5	5	5	3				0	1	1959	60	11411	1	4	1	3	4
12183	7187715122	1.28	NEW YORK	NY	11213	36047	1	1	2	35620	35614		1	61		10	2	2	1	1	4	5	6	2	2	1	7	4	7	4	3	5	6	6	6	1	1	38	1	0	1	1970	49	10026	1	3	1	7
12205	7184858988	1.28	NEW YORK	NY	11212	36047	1	1	2	35620	35614	360471000000	1	47		4	2	2	1	2	3	5	5	3	2	1	3	4	5	6	6	8	7	6	3	3				0	3	1949	70	11212	1	4	1	3	2
12225	7189682620	1.28	BROOKLYN	NY	11234	36047	1	1	2	35620	35614	360471000000	1	47		7	2	2	1	3	2	5	4	4	4	-1	5	1	3	3	3	3	2	2	1	1	1	32	0	0	1	-1	-1	11236	1	4	2	6
12233	7182419268	1.28	BROOKLYN	NY	11234	36047	1	1	2	35620	35614	360471000000	1	47		16	2	3	2	3	6	2	6	5	2	1	3	10	5	4	6	5	10	5	10	3				0	1	1944	75	11236	5	4	1	1	2
12234	7182573165	1.28	BROOKLYN	NY	11207	36047	1	1	2	35620	35614	360471000000	1	47		20	1	2	2	2	1	6	3	3	1	1	3	5	5	5	5	8	5	5	1	3				0	1	1933	86	11207	5	3	3	5
12277	7187238673	1.28	QUEENS	NY	11413	36081	1	1	2	35620	35614	360811000000	1	81		3	2	3	1	3	6	6	6	2	1	1	6	2	5	5	3	6	6	-1	1	1	1	40	0	0	1	1963	56	11411	1	4	2	7
12288	7183427380	1.28	NEW YORK	NY	11212	36047	1	1	2	35620	35614	360610000000	1	47		5	2	3	2	3	5	1	6	4	3		3	3	4	4	4	4	4	4	4	2				0	1	1958	61	11007	5	2	4	3	4
12291	7184441088	1.28	BROOKLYN	NY	11234	36047	1	1	2	35620	35614	360610000000	1	47		6	2	3	2	2	3	6	6	3	1	1	3	5	5	1	1	1	1	5	6	2				0	1	1982	37	11234	1	3	4	6
12298	7187125061	1.28	QUEENS	NY	11413	36081	1	1	2	35620	35614	360811000000	1	81		9	3	2	2	1	6	5	5	3	2	1	4	6	8	6	6	8	8	7	5	1	1	40	0	0	1	1954	65	11413	1	4	4	5
12304	7183465196	1.28	NEW YORK	NY	11212	36047	1	1	2	35620	35614	360471000000	1	61		7	2	2	1	2	1	1	1	4	3		3	1	5	4	4	8	8	5	3	4				0	1	1959	60	11212	5	4	1	3	4
12334	7183851969	1.28	NEW YORK	NY	11212	36047	1	1	2	35620	35614	360471000000	1	47		19	3	3	3	3	4	4	5	3	5	1	5	5	8	7	6	8	8	5	5	1	1	58	0	0	1	1959	60	11207	1	4	1	6
12340	7185275356	1.28	QUEENS	NY	11434	36081	1	1	2	35620	35614	360811000000	1	81		7	1	1	1	1	6	5	5	3	1	1	6	2	4	5	5	1	1	5	1	2				1	3	1962	57	11422	1	3	1	6
12355	7183853811	1.28	NEW YORK	NY	11212	36047	1	1	2	35620	35614	360610000000	1	81		10	2	2	2	1	6	6	6	2	2	1	2	1	7	1	1	1	7	7	5	1	1	60	1	0	1	1975	44	11432	1	6	4	6
12362	7183410891	1.28	QUEENS	NY	11434	36081	1	1	2	35620	35614		1	81		1	2	2	2	3	5	5	5	3	1	1	3	1	3	5	5	8	9	7	4	3				0	3	1967	52	11422	1	2	1	6
12376	7183410124	1.28	QUEENS	NY	11434	36081	1	1	2	35620	35614	360610000000	1	81		11	2	3	1	2	1	4	4	3	2	1	-2	1	5	5	5	5	1	8	1	2				0	1	1958	61	11412	5	-2	4	5
12406	7184621945	1.28	NEW YORK	NY	11226	36047	1	1	2	35620	35614	360471000000	1	47		20	2	1	1	3	4	5	6	4	5	1	5	10	3	5	4	4	4	3	3	2				0	3	1939	80	11226	1	4	1	6
12437	7182510260	1.28	BROOKLYN	NY	11236	36047	1	1	2	35620	35614	360610000000	1	47		7	2	3	2	3	3	3	6	2	1	1	1	5	8	8	8	10	8	8	8	1	1	40	0	0	1	1960	59	11234	1	7	8	6
12463	7184817690	1.28	QUEENS	NY	11434	36081	1	1	2	35620	35614	360810000000	1	81		2	3	3	1	2	3	6	6	4	1	1	5	7	7	4	4	8	10	7	5	1	2	40	0	0	1	1958	61	11413	1	1	1	6
12499	7183854431	1.28	NEW YORK	NY	11212	36047	1	1	2	35620	35614	360471000000	1	47		7	2	1	1	1	4	6	6	3	1	1	2	3	3	1	4	2	4	3	2	1	1	35	0	0	3	1955	64	11207	1	2	1	5
12516	7184813655	1.28	QUEENS	NY	11434	36081	1	1	2	35620	35614	360610000000	1	81		4	2	1	1	1	2	4	6	4	3		3	7	8	5	6	4	5	6	8	2				0	3	1962	57	11423	5	4	1	3	4
12587	7187121583	1.28	QUEENS	NY	11413	36081	1	1	2	35620	35614	360810000000	1	81		7	1	1	1	1	1	4	-2	4	-2		3	1	5	1	1	2	6	5	1	3				0	3	1948	71	10412	5	3	3	2	2
12607	7185311459	1.28	BROOKLYN	NY	11234	36047	1	1	2	35620	35614	360610000000	1	47		6	2	1	2	2	4	4	4	3	3		3	5	5	5	5	6	6	7	4	1	2	20	0	0	3	1954	65	11236	1	4	1	6
12652	7184988345	1.28	NEW YORK	NY	11212	36047	1	1	2	35620	35614	360471000000	1	47		7	2	3	1	3	4	4	6	3	1	1	5	5	5	6	7	7	7	5	5	1	2	35	0	0	3	1964	55		2	4	1	5
12681	7185667155	1.28	NEW YORK	NY	11212	36047	1	1	2	35620	35614	360471000000	1	47		11	1	2	1	1	4	6	6	3	1	1	3	1	5	4	3	2	5	10	5	4				0	1	1964	55	11212	1	3	3	5
12686	7184956948	1.28	NEW YORK	NY	11212	36047	1	1	2	35620	35614	360610000000	1	47		7	2	2	2	2	6	6	4	3	1	1	3	3	7	7	5	2	5	7	5	1	1	40	0	0	1	1974	45	11212	5	1	1	6
12693	3475485831	1.28	QUEENS	NY	11434	36081	1	1	2	35620	35614	360811000000	1	81		17	2	2	2	2	4	6	6	4	2	1	7	5	7	7	7	6	5	8	5	1	1	40	0	0	1	1976	43	11427	1	5	2	6
12709	7189226317	0.72	NEW YORK	NY	11212	36047	1	1	2	35620	35614	360471000000	2	31		11	3	2	2	3	4	3	6	2	2	1	7	1	7	5	1	9	3	6	7	2				1	1	1996	23	11207	5	4	2	3	4
12774	7183413726	1.28	QUEENS	NY	11434	36081	1	1	2	35620	35614		1	81		2	1	3	1	3	1	5	5	4	1	1	2	5	3	5	5	9	10	4	10	3				0	1	1940	79	11411	1	6	2	3	4
12809	7186492130	1.28	BROOKLYN	NY	11236	36047	1	1	2	35620	35614	360471000000	1	47	-1	6	2	2	2	2	5	5	5	3	3		3	8	5	5	5	8	8	5	5	3				0	1	1955	64	11207	2	4	4	5
15028	7184522510	1.28	NEW YORK	NY	11221	36047	1	1	2	35620	35614	360470379002	1	47		20	2	3	2	3	3	6	3	1	1	1	3	1	5	2	5	10	10	5	1	1	1	36	0	0	1	1964	55	11233	1	4	1	7
15031	5167424512	1.28	HEMPSTEAD	NY	11501	36059	3	1	2	35620	35004	360593032024	1	59		5	2	2	2	1	6	6	6	4	5	1	3	1	7	3	1	-2	1	5	3	3				0	1	1962	57	11040	4	4	4	7
15042	3474497036	1.28	BRONX	NY	10469	36005	1	1	2	35620	35614	360610052002	1	5		5	3	3	3	2	6	6	6	3	3		1	3	5	5	6	1	5	1	4	1	1	40	0	0	3	1956	63	10475	3	2	3	6
15058	7188262198	1.28	NEW YORK	NY	11226	36047	1	1	2	35620	35614	360470794001	1	47		19	2	3	2	1	4	6	4	4	1	1	3	1	1	1	1	1	1	1	1	1	1	40	0	0	3	1965	54	11226	2	6	3	6
15076	6466884831	1.28	NEW YORK	NY	10036	36061	1	1	2	35620	35614	360610083001	1	61		17	3	3	2	2	6	6	6	1	3		7	1	6	5	3	8	2	6	5	1	2	20	1	0	1	1981	38	10027	1	3	2	6
15084	3476026714	1.28	BRONX	NY	10469	36005	1	1	2	35620	35614	360610052002	1	5		7	1	-2	1	-2	3	2	2	5	-2		3	1	3	4	2	4	9	1	-2	5					3	1950	69	10469	5	-2	1	3	4
15085	7186983567	1.28	STATEN ISLAND	NY	10314	36085	1	1	2	35620	35614	360850181001	1	47		6	1	1	1	1	3	3	3	4	-2		-2	3	5	1	1	8	2	3	1	3				0	1	1939	80	10314	2	4	4	5
15106	7184781542	1.28	ASTORIA	NY	11373	36081	1	1	2	35620	35614	360810327002	1	81		1	1	2	1	1	1	1	6	4	4	1	-2	5	5	1	1	4	10	5	5	3				0	1	1942	77	11370	5	4	4	1	4
15121	9145916723	1.28	DOBBS FERRY	NY	10533	36119	2	1	2	35620	35614	361190113001	1	119		2	2	1	2	1	4	6	6	2	3		3	8	9	9	6	8	5	9	8	3				0	1	1940	79	10533	1	6	7	3	2
15128	6465591413	1.28	NEW YORK	NY	10025	36061	1	1	2	35620	35614	360610078003	1	61		3	1	2	1	1	6	6	6	3	4	1	6	10	7	7	7	4	3	5	7	2				0	3	1968	51	10031	1	6	2	6
15156	6312611311	1.28	NORTHPORT	NY	11768	36103	3	1	2	35620	35004	361031116011	1	103		14	1	3	2	1	5	5	3	3	1	1	3	5	10	7	6	7	5	8	1	3				0	1	1936	83	11768	4	4	3	3	4
15168	8456231238	1.28	NANUET	NY	10954	36087	3	1	2	35620	35614	360870112001	1	87		11	2	2	1	1	6	6	6	2	3		7	7	7	7	5	6	3	3	3	2				0	1	1980	39	10994	1	6	7	6
15170	9148624161	1.28	CROTON-ON-HUDSON	NY	10520	36119	2	1	2	35620	35614	361190139003	1	119		20	2	2	2	1	6	6	6	1	1	1	7	3	9	7	3	5	8	6	5	1	1	35	0	0	1	1955	64	10520	1	1	1	7
15197	5163281366	1.28	ELMONT	NY	11001	36059	3	1	2	35620	35004	360593028004	1	59		6	2	2	2	2	4	6	5	2	4	1	3	3	5	5	5	5	5	5	3	3				0	1	1953	66	11040	1	4	1	3	4
15205	6315817271	1.28	ISLIP	NY	11730	36103	3	1	2	35620	35004	361031462052	1	103		14	2	2	-2	-2	6	6	6	1	1	1	3	8	8	8	7	9	5	9	1	1	1	45	0	0	1	1945	74	11751	1	2	1	3	4
15222	6317511760	1.28	STONY BROOK	NY	11790	36103	3	1	2	35620	35004	361031581081	1	103		20	2	1	2	2	4	5	3	3	1	1	3	2	5	2	1	7	3	5	5	1	2	35	0	0	1	1964	55	11720	1	4	1	6
15223	2129240229	1.28	NEW YORK	NY	10011	36061	1	1	2	35620	35614	360610071005	1	61		2	2	1	1	1	3	5	5	1	1	1	3	5	3	1	3	7	9	8	1	2				0	1	1929	90	10014	2	1	1	6
15238	6313955334	1.28	ATLANTIC	NY	11967	36103	3	1	2	35620	35004	361031594103	1	103		14	2	2	3	2	4	6	4	3	1	1	3	5	5	2	2	2	1	7	5	1	1	50	0	0	1	1960	59	11741	1	4	5	3	2
15257	2123715826	1.28	NEW YORK	NY	10022	36061	1	1	2	35620	35614	360610106011	1	61		2	3	3	1	1	6	6	3	3	3		7	6	6	3	3	3	3	5	1	3				0	1	1935	84	10022	4	4	2	7
15283	3472705210	1.28	BRONX	NY	10473	36005	1	1	2	35620	35614	360610052002	1	5		7	3	3	2	3	1	6	6	3	1	1	1	10	10	10	10	1	1	1	10	2				1	3	1971	48	10455	3	3	2	7
15290	6312699744	1.28	KINGS PARK	NY	11754	36103	3	1	2	35620	35004	361031347021	1	103		14	2	1	1	2	6	5	6	4	1	1	3	2	5	5	5	5	5	8	1	3				0	1	1952	67	11754	1	5	2	6
15310	7184417219	1.28	JAMAICA	NY	11418	36081	1	1	2	35620	35614	360810140002	1	81		2	2	2	3	2	3	3	4	3	2	1	1	4	9	8	7	7	9	8	3	3				0	1	1936	83	11415	1	3	1	6
15313	3472719707	1.28	BRONX	NY	10473	36005	1	1	2	35620	35614	360610052002	1	5		14	3	3	3	3	3	1	6	3	5	1	2	3	6	4	7	5	1	3	1	1	3	16	1	1	1	1980	39	10473	5	2	1	5
15316	9144289159	1.28	WHITE PLAINS	NY	10605	36119	1	1	2	35620	35614	361190121013	1	119		14	1	-2	1	1	3	6	6	2	4	1	4	6	8	7	4	-2	5	8	6	1	1	35	1	0	1	-1	-1	10514	1	3	4	7
15375	6317505686	1.28	SAYVILLE	NY	11782	36103	3	1	2	35620	35004	361031478022	1	103		8	2	3	1	2	4	6	4	1	1	1	5	2	8	7	3	3	1	7	5	3				0	1	1931	88	11782	4	7	7	5
15400	6465599378	1.28	NEW YORK	NY	10025	36061	1	1	2	35620	35614	360610295003	1	61		20	1	1	1	1	5	4	5	5	3		5	5	8	5	5	7	7	7	5	1	1	37	0	0	3	1956	63	10034	2	6	3	6
15401	7188331943	1.28	BROOKLYN	NY	11209	36047	1	1	2	35620	35614	360470064003	1	47		20	1	3	2	3	4	4	5	3	1	1	6	7	9	8	7	8	3	7	5	1	-1	40	0	0	1	1979	40	11209	1	4	2	7
15408	5167356870	1.28	LEVITTOWN	NY	11756	36059	3	1	2	35620	35004	360594090003	1	59		10	3	1	1	1	5	6	5	1	-2		7	6	7	2	1	1	1	7	5	1	1	50	0	0	1	1951	68	11714	1	5	6	5
15440	3474250016	1.28	NEW YORK	NY	11208	36047	1	1	2	35620	35614		1	81		1	2	3	2	2	6	3	6	4	2	1	3	5	5	5	5	5	5	5	5	1	1	100	0	0	3	1988	31	11416	1	4	1	3	4
15442	7189728208	1.28	NEW YORK	NY	11219	36047	1	1	2	35620	35614	360470092003	1	47		4	2	2	2	2	4	6	5	2	1	1	6	5	8	8	7	8	7	7	6	1	1	45	0	0	3	1975	44	11232	2	4	4	6
15472	7189610964	1.28	FLUSHING	NY	11355	36081	1	1	2	35620	35614	360811227024	1	81		10	2	2	2	1	5	6	6	1	4	1	3	6	8	7	6	6	8	7	7	3				0	1	1953	66	91267	1	2	1	7
15473	6317373262	1.28	RONKONKOMA	NY	11779	36103	3	1	2	35620	35004	361031585111	1	103		20	3	2	1	1	4	6	2	4	1	1	3	7	8	6	6	7	5	8	5	3				0	1	1960	59	11779	1	5	7	5
15490	7187125429	1.28	QUEENS	NY	11413	36081	1	1	2	35620	35614		1	81		17	2	2	1	2	5	6	6	4	3		3	5	6	4	4	7	4	6	4	1	1	46	0	1	1	1991	28	11434	5	1	1	6
15500	5166653348	1.28	FREEPORT	NY	11520	36059	3	1	2	35620	35004	360594137004	1	59		14	1	1	1	1	3	5	6	2	1	1	6	1	5	1	1	4	1	3	3	1	1	48	0	0	1	1965	54	11566	1	7	7	6
18003	5852458112	0.72	GENESEO	NY	14454	36051	3	1	2	40380		360510304001	2	51		14	2	2	1	1	6	6	6	2	3		6	7	9	9	7	6	6	8	5	1	1	60	0	0	1	1967	52	14454	1	5	5	7
18009	5859243057	0.72	VICTOR	NY	14564	36069	3	1	2	40380		360690501021	2	69		8	3	3	1	1	2	6	6	1	4	1	2	8	8	5	3	2	1	7	8	1	4	0	1	0	1	1943	76	14564	1	7	8	5
18012	3153310754	0.72	NEWARK	NY	14513	36117	3	1	2	40380		361170211001	2	117		2	1	2	1	2	1	6	6	2	1	1	3	1	1	1	1	1	1	7	5	3				0	1	1953	66	14513	4	4	4	7
18036	3159633584	0.72	MEXICO	NY	13114	36075	3	1	2	45060		360750204001	2	75		14	2	2	3	3	3	6	3	4	1	-2	3	5	10	10	5	6	5	5	1	3				0	1	1940	79	13107	4	6	7	2	4
18040	8452791460	0.72	BREWSTER	NY	10509	36079	3	1	2	35620	20524	360790118005	2	79		17	2	2	2	2	6	6	6	3	1	1	2	5	10	4	5	5	3	5	5	1	2	20	0	1	1	2001	18	10509	5	4	6	2	4
18047	6078982253	0.72	GROTON	NY	13073	36109	2	1	2	27060		361090022003	2	109		17	1	1	1	3	1	5	5	5	2	1	3	6	9	5	5	3	6	5	1	3				0	1	1937	82		4	3	7	3	4
18050	3153647061	0.72	POPLAR RIDGE	NY	13026	36011	5	1	2	12180		360110410003	2	11		2	2	2	2	1	6	6	6	1	5	1	3	1	5	5	4	4	5	5	1	3				0	1	1957	62	13026	1	2	3	7
18051	6073366543	0.72	NORWICH	NY	13815	36017	5	1	2			360179705001	2	17		14	2	2	1	1	5	6	6	2	2	1	3	6	7	4	1	1	1	5	5	3				0	1	1959	60	13815	5	5	5	5
18061	8453433293	0.72	MIDDLETOWN	NY	10940	36071	3	1	2	35620	35614	360710113004	2	71		6	2	2	1	1	4	6	6	3	4	1	3	5	8	8	6	8	6	7	5	3				0	1	1950	69	10940	1	4	6	7
18076	7168843492	0.72	BUFFALO	NY	14213	36029	1	1	2	15380		360290080021	2	29		14	1	2	3	2	4	6	4	5	1	1	5	2	2	2	2	3	5	6	5	3				0	1	1942	77	14223	4	4	1	5
18083	7168278649	0.72	BUFFALO	NY	14220	36029	1	1	2	15380		360290113001	2	29		2	2	3	1	1	4	6	5	2	2	1	3	6	7	2	1	4	1	7	8	1	1	51	0	1	1	1955	64	14224	1	6	8	6
18090	7166913247	1.28	TONAWANDA	NY	14228	36029	2	1	2	15380		360290077002	1	81		6	2	1	1	1	4	6	6	2	1	1	1	5	10	4	4	1	1	7	4	2				0	1	1980	39	11364	1	4	2	6
18097	5186745516	0.72	AVERILL PARK	NY	12018	36083	2	1	2	10580		360830522041	2	83		14	3	3	2	3	5	6	6	3	1	1	3	3	6	2	1	5	1	4	2	1	1	40	0	0	1	1959	60	12198	1	2	7	5
18100	5185617185	0.72	PLATTSBURGH	NY	12901	36019	5	1	2	38460			2	19		6	2	2	3	3	1	6	1	1	3		3	7	9	9	4	9	1	8	4	3				0	1	1934	85	12901	4	4	6	3	2
18124	5182383305	0.72	TROY	NY	12180	36083	1	1	2	10580		360830523044	2	83		14	2	2	1	1	6	6	5	3	2	1	3	3	8	6	1	5	1	9	5	1	1	60	0	1	1	1983	36	12198	1	5	5	5
18128	5187936782	0.72	GLENS FALLS	NY	12804	36113	1	1	2	24020		361130705002	2	91		4	2	2	1	2	1	1	1	4	1	1	3	1	1	10	10	10	10	5	1	3				0	1	1940	79	12803	1	4	1	2	4
18130	8452973046	0.72	WAPPINGERS FALLS	NY	12590	36027	3	1	2	35620	20524	360271902044	2	27		14	3	3	1	1	6	6	6	2	1	1	3	7	9	8	4	6	5	8	7	3				0	1	1946	73	12590	1	6	7	7
18137	3158204486	0.72	CAMDEN	NY	13316	36065	2	1	2	46540		360650244003	2	65		8	1	2	1	1	6	6	6	3	2	1	2	8	8	3	2	6	1	7	5	1	2	30	0	0	1	1951	68	13483	1	7	7	3	4
18151	6072784101	0.72	DAVENPORT	NY	13750	36025	5	1	2			360259701003	2	25		10	1	2	1	1	5	6	6	3	5	1	1	3	9	1	1	3	1	1	1	4				0	1	1960	59	13820	2	7	7	3	4
18159	6077567914	0.72	CORTLAND	NY	13045	36023	5	1	2	18660		360239705003	2	23		4	3	2	1	1	6	1	5	2	2	1	3	5	5	5	5	5	5	5	5	1	2	30	0	0	1	1947	72	13045	5	4	4	6
18178	5184780086	0.72	ALBANY	NY	12054	36001	1	1	2	10580		360010143024	2	1		20	3	2	2	2	3	4	4	1	5	1	7	8	10	7	1	3	5	6	7	1	2	25	0	0	1	1971	48	12158	3	6	7	7
18179	8452189543	0.72	WAPPINGERS FALLS	NY	12590	36027	3	1	2	35620	20524		2	27		2	3	3	3	3	5	6	6	1	5	1	3	6	8	3	4	8	1	1	2	1	1	50	0	0	1	1988	31	12590	1	5	8	6
18180	3152994248	0.72	SYRACUSE	NY	13088	36067	1	1	2	45060		360670044002	2	67		5	2	2	2	2	3	3	5	3	1	1	2	5	3	7	4	5	6	3	4	3				0	1	1938	81	13205	5	1	3	6
18198	7162037247	0.72	DUNKIRK	NY	14048	36013	5	1	2	27460		360130355003	2	13		20	2	2	2	2	5	3	6	2	1	1	6	6	8	7	7	7	6	7	5	3				0	1	1943	76	14048	1	4	1	6
18205	3156849401	0.72	MORRISVILLE	NY	13408	36053	3	1	2	45060		360530307002	2	53		6	2	2	2	2	3	5	4	3	1	1	3	6	8	6	4	5	4	5	6	3				0	3	1940	79	13408	1	6	4	7
18217	5853853125	0.72	EAST ROCHESTER	NY	14534	36055	2	1	2	40380		360550123041	2	55		15	2	2	1	2	5	5	4	4	2	1	5	8	7	8	9	9	8	7	5	3				0	1	1929	90	15618	4	1	1	7
18222	5186853027	0.72	LAKE GEORGE	NY	12845	36113	2	1	2	24020		361130720001	2	113		18	2	2	1	1	6	6	6	2	1	1	3	4	6	5	5	1	1	8	1	1	1	61	0	0	1	1966	53	12845	1	6	7	6
18230	5853635032	0.72	ROCHESTER	NY	14626	36055	1	1	2	40380		360550135071	2	55		3	2	2	1	2	5	6	6	3	1	1	5	2	4	8	8	8	10	3	3	3				0	1	1941	78	14616	1	2	1	7
18243	3158458800	0.72		NY	13416	36043	3	1	2	46540		360430114003	2	43		2	1	2	1	1	4	6	4	4	1	1	3	8	10	8	2	9	2	8	5	2				0	1	1943	76	13416	1	6	6	5
18245	7167418873	0.72	CLARENCE CENTER	NY	14032	36029	2	1	2	15380		360290146041	2	29		14	3	3	3	3	6	6	6	3	2	1	5	8	9	2	1	1	1	9	5	1	1	45	0	0	1	1957	62	14051	1	6	7	6
18250	5855942938	0.72	SPENCERPORT	NY	14624	36055	2	1	2	40380			2	55		14	2	1	1	1	3	4	4	3	2	1	3	4	6	3	1	6	7	5	2	1	1	43	0	0	1	1980	39	14559	1	2	4	6
18259	3155682591	0.72	SENECA FALLS	NY	13148	36099	5	1	2	42900		360999503003	2	99		14	2	2	2	3	5	5	6	4	3		6	6	8	8	8	7	8	7	8	3				0	1	1950	69	13148	1	3	3	6
18263	8458381015	0.72	BEACON	NY	12508	36027	3	1	2	35620	20524	360270602021	2	27		20	2	3	1	3	6	6	6	2	3		3	7	7	7	6	6	7	9	9	3				0	1	1951	68	12527	2	4	6	3	-1
18265	3158343003	0.72	WEEDSPORT	NY	13166	36011	5	1	2	12180		360110402003	2	11		20	2	2	1	2	1	1	5	2	4	1	1	-1	-1	8	7	9	6	6	-1	1	2	28	0	0	1	1998	21	13166	5	4	-2	1	2
18268	5184823789	0.72	ALBANY	NY	12208	36001	1	1	2	10580		360010019023	2	1		14	2	1	2	1	-1	6	6	4	1	1	1	1	9	1	1	8	1	9	1	3				0	1	1939	80	12209	4	4	5	5
18272	3155898491	0.72	WILLIAMSON	NY	14589	36117	3	1	2	40380		361170204011	2	117		4	2	2	1	2	5	6	5	3	4	1	3	7	9	9	6	5	5	5	4	3				0	1	1949	70	14589	1	4	6	7
18278	7166324457	0.72	WILLIAMSVILLE	NY	14221	36029	2	1	2	15380		360290100011	2	29		3	2	2	1	2	3	6	4	2	2	1	3	5	8	5	5	5	7	5	5	3				0	1	1946	73	14225	1	3	3	5
18285	8452792561	0.72	BREWSTER	NY	10509	36079	3	1	2	35620	20524	360790118002	2	79		11	1	1	1	1	4	6	5	5	1	1	5	5	5	4	4	7	4	2	8	4				0	1	1956	63	10509	5	6	5	3	4
18289	5182330408	0.72	TROY	NY	12182	36083	1	1	2	10580		360910627002	2	91		5	1	2	2	2	4	5	6	1	1	1	5	4	9	9	7	9	9	8	3	1	4	0	0	0	1	1957	62	12188	1	2	3	7
18290	5182883281	0.72	BALLSTON SPA	NY	12020	36091	3	1	2	10580		360910614041	2	91		16	2	2	3	2	1	2	3	3	5	1	6	3	6	7	6	7	6	-2	2	1	1	50	0	0	1	1956	63	12020	5	2	1	6
18296	7168252659	0.72	BUFFALO	NY	14220	36029	1	1	2	15380			2	29		3	2	3	3	2	4	4	-2	2	3		3	5	5	5	5	10	5	5	-2	3				0	1	1932	87	14218	1	2	1	3	1
18304	3157335644	0.72	UTICA	NY	13502	36065	1	1	2	46540		360650252002	2	65		3	2	2	1	2	3	6	6	2	3		5	8	9	5	2	3	3	6	3	3				0	1	1954	65	13413	1	4	3	3	2
18325	7166640055	0.72	JAMESTOWN	NY	14701	36013	5	1	2	27460		360130303001	2	13		20	2	2	1	1	6	6	6	1	3		3	2	5	5	5	2	5	8	1	1	1	50	0	0	1	1945	74	14712	1	2	3	7
18330	8458343079	0.72	HIGHLAND	NY	12528	36111	2	1	2	28740		360272211001	2	111		10	2	3	-2	-2	4	6	5	2	1	1	3	9	10	8	3	1	1	10	7	3				0	1	1934	85	12528	4	6	8	6
18331	8456473969	0.72	ELLENVILLE	NY	12428	36111	2	1	2	28740		361119548003	2	111		14	2	1	1	1	5	6	6	1	3		7	5	8	3	1	2	2	5	4	1	2	30	0	0	1	1953	66	12428	1	5	7	6
18333	6077290727	0.72	BINGHAMTON	NY	13790	36007	1	1	2	13780		360070139001	2	7		14	3	3	1	1	3	5	6	1	1	1	3	3	10	2	1	5	1	5	1	1	4	0	0	0	1	1994	25	13850	5	4	5	6
18335	5187257446	0.72	GLOVERSVILLE	NY	12078	36035	5	1	2	24100		360359704001	2	35		14	2	2	1	1	5	6	6	1	4	1	3	3	8	5	1	3	1	5	4	3				0	1	1949	70	12078	1	6	7	7
18352	3154882229	0.72	SYRACUSE	NY	13219	36067	1	1	2	45060		360670164002	2	67		12	2	2	1	2	6	5	4	1	1	1	1	1	9	5	3	7	8	5	4	3				0	1	1949	70	13031	1	6	4	4	4
18359	3153392090	0.72	ROME	NY	13440	36065	1	1	2	46540		360650243022	2	65		10	2	1	1	1	1	4	6	4	1	1	3	2	5	2	1	1	1	3	1	1	1	30	0	0	1	1951	68	13471	4	-2	-2	3	4
18360	7164333611	0.72	LOCKPORT	NY	14094	36063	2	1	2	15380		360630234022	2	63		14	2	2	3	2	5	6	6	1	5	1	6	3	7	7	1	5	6	3	3	1	2	20	0	0	1	1964	55	14094	5	4	2	3	4
18368	3153438987	0.72	OSWEGO	NY	13126	36075	3	1	2	45060		360750216051	2	75		20	1	2	1	3	4	6	1	3	1	1	3	5	10	10	8	8	8	-2	10	3				0	1	1933	86	13126	4	4	2	3	4
18377	6073365847	0.72	NORWICH	NY	13815	36017	5	1	2			360179704001	2	95		4	1	1	1	1	1	1	1	5	5	1	3	1	1	1	1	1	1	-2	1	2				0	1	1951	68	13815	4	-1	4	4	4
18391	5186239273	0.72	WARRENSBURG	NY	12885	36113	2	1	2	24020		361130730002	2	113		14	2	1	2	1	6	6	6	3	3		7	1	10	2	1	5	1	8	1	3				0	1	1946	73	12885	5	6	4	5
18393	5854923974	0.72	ARCADE	NY	14009	36121	5	1	2			361219710002	2	121		6	2	2	2	2	3	6	5	2	2	1	3	5	8	8	5	5	4	8	5	1	2	15	0	0	1	1956	63	14009	1	4	4	3	4
18405	6078496548	0.72	MARATHON	NY	13803	36023	5	1	2	18660		360070119032	2	7		14	3	2	2	2	5	6	5	2	3		5	4	7	8	4	5	3	8	5	1	1	40	0	0	1	1966	53	13803	1	6	7	6
18418	5853926826	0.72	HILTON	NY	14468	36055	2	1	2	40380		360550148044	2	55		14	2	3	1	3	4	4	6	4	3		3	5	8	8	5	5	4	8	7	3				0	1	1946	73	14468	1	7	7	5
18420	5859681577	0.72	CUBA	NY	14727	36003	5	1	2			360039505002	2	3		14	2	2	3	2	5	6	6	2	1	1	1	3	10	8	5	1	3	3	3	1	1	35	1	0	1	1948	71	14727	1	4	6	5
18428	8457234469	0.72	PLEASANT VALLEY	NY	12569	36027	3	1	2	35620	20524	360271300031	2	27		14	3	2	3	3	3	6	6	4	1	1	6	3	5	5	2	5	1	7	3	3				0	1	1949	70	12569	1	5	5	7
18438	5854956735	0.72	WYOMING	NY	14591	36121	5	1	2			361219701001	2	121		4	2	2	3	2	1	6	5	3	3		6	1	8	1	1	8	1	2	1	1	4	32	0	0	1	1978	41	14591	1	4	2	2	4
18442	5183830763	0.72	SCHENECTADY	NY	12065	36091	3	1	2	10580		360910626022	2	91		14	2	2	3	3	5	6	6	2	1	1	1	8	9	10	1	5	5	7	5	3				0	1	1942	77	12605	1	4	4	4	4
18460	7168838328	0.72	BUFFALO	NY	14213	36029	1	1	2	15380		360290067011	2	29		9	1	2	3	3	5	6	5	2	2	1	5	7	8	5	5	6	8	8	8	1	1	65	1	0	3	1963	56	14222	1	1	1	6
18485	7163422841	0.72	BUFFALO	NY	14215	36029	1	1	2	15380		360290101012	2	29		20	2	2	1	3	1	4	6	4	1	1	3	5	9	10	9	9	10	1	1	2				0	1	1966	53	14225	2	5	6	3	4
18492	5186363277	0.72	GLENS FALLS	NY	12804	36113	1	1	2	24020		361130705002	2	91		14	2	2	1	2	3	2	6	4	4	1	6	8	9	5	2	9	4	6	1	1	1	37	0	1	1	1981	38	12803	1	3	4	3	4
18498	3156357204	0.72	BALDWINSVILLE	NY	13027	36067	2	1	2	45060		360670119004	2	67		2	3	3	1	2	6	6	6	3	5	1	6	7	8	8	7	8	4	7	5	1	1	32	1	0	1	1969	50	13027	1	5	5	7
30034	3476235283	1.28		NY		36047		1	2	35620	35614		1	47		7	3	1	3	1	5	6	5	2	1	1	3	5	8	3	2	5	5	9	3	1	1	42	0	1	1	1993	26	11229	1	5	3	7
30045	9172258964	1.28		NY		36081		1	2	35620	35614		1	5		6	2	3	2	3	5	5	6	2	5	1	6	5	8	7	7	7	7	7	7	1	1	40	1	0	1	1974	45	11428	5	6	4	7
30066	5168406428	1.28		NY		36059		1	2	35620	35004		1	61		7	2	3	1	3	6	6	6	3	1	1	7	5	5	5	5	5	5	5	5	4				0	1	1954	65	10019	2	1	1	7
30113	9143934903	0.72		NY		36119		1	2	35620	35614		2	111		3	2	1	1	1	3	6	6	2	5	1	3	4	9	5	3	4	4	9	4	2				0	1	1950	69	12449	1	4	3	7
30133	9145881957	1.28		NY		36119		1	2	35620	35614		1	119		14	1	2	3	2	5	6	5	3	1	1	2	6	9	5	5	3	5	7	5	1	1	70	0	1	1	1963	56	10801	1	3	4	3	2
30137	9177577599	1.28		NY		36047		1	2	35620	35614		1	81		7	1	1	3	3	6	6	6	2	1	1	6	2	4	2	2	6	2	3	3	2				0	3	1965	54	11422	1	3	8	7
30160	6463517112	1.28		NY		36061		1	2	35620	35614		1	81		5	2	2	2	2	6	6	4	3	5	1	4	3	7	5	5	5	7	8	5	1	5	70	1	1	3	1979	40	11103	2	3	3	5
30169	3474717724	1.28		NY		36047		1	2	35620	35614		1	47		20	2	3	3	2	4	5	6	4	5	1	3	7	8	7	7	8	3	3	8	1	1	45	0	0	1	1990	29	11226	5	4	5	3	4
30189	6463595592	1.28		NY		36061		1	2	35620	35614		1	5		2	1	1	1	1	4	4	6	1	5	1	1	1	8	9	6	4	8	7	1	2				0	3	1968	51	10453	2	7	2	3	2
30203	9295096461	1.28		NY		36047		1	2	35620	35614		1	81		1	1	3	2	3	6	6	6	4	1	1	3	10	10	10	10	2	10	1	10	2				1	3	1980	39	11379	1	6	1	5
30211	9176822548	1.28		NY		36061		1	2	35620	35614		1	81		4	1	2	1	1	6	6	6	3	2	1	7	3	7	1	1	1	4	8	3	1	1	50	1	1	1	1946	73	11432	5	2	1	6
30327	9173966654	1.28		NY		36081		1	2	35620	35614		1	81		7	2	3	3	2	4	5	6	3	4	1	3	1	7	5	5	8	5	6	2	1	1	70	0	0	1	1982	37	11369	1	6	6	6
30361	9292848445	1.28		NY		36085		1	2	35620	35614		1	47		17	3	3	2	3	1	6	4	1	2	1	3	5	5	5	5	5	4	5	4	1	2	15	0	0	3	1992	27	11203	5	4	-1	5
30378	6464884413	1.28		NY		36061		1	2	35620	35614		1	61		3	1	2	1	1	1	6	6	1	3		3	1	10	1	10	10	10	1	10	1	1	4	0	1	1	1970	49		5	7	5	1	4
30403	9293044913	1.28		NY		36005		1	2	35620	35614		1	5		1	3	3	1	3	1	1	6	3	2	-2	1	10	8	8	10	8	10	7	10	2				0	3	1969	50	10456	2	5	2	3	3
30410	6313569231	1.28		NY		36103		1	2	35620	35004		1	103		14	2	2	2	2	6	6	6	2	3		3	2	8	8	1	5	1	7	8	3				0	1	1948	71	11702	1	2	5	7
30415	5163824915	0.72		NY		36059		1	2	35620	35004		2	115		20	2	2	1	2	5	6	3	3	1	1	3	2	2	2	2	2	2	2	2	3				0	1	1945	74	11050	1	4	5	5
30420	9178802439	1.28		NY		36061		1	2	35620	35614		1	61		2	2	3	2	2	3	5	3	2	4	1	3	5	8	8	6	8	8	5	6	1	5	45	1	1	1	1963	56	10036	1	3	1	6
30437	6463747980	1.28		NY		36061		1	2	35620	35614		1	61		17	3	3	2	3	4	5	6	2	3		3	7	7	6	7	7	4	5	3	1	2	24	0	0	1	2000	19	10030	5	4	3	5
30463	6462001499	1.28		NY		36061		1	2	35620	35614		1	61		14	2	2	1	3	4	5	6	2	1	1	6	3	4	3	3	5	5	5	2	1	2	20	0	0	1	1997	22	10029	5	4	2	5
30464	5167260597	1.28		NY		36059		1	2	35620	35004		1	59		17	1	3	1	2	3	1	2	4	4	1	5	1	4	1	1	5	1	6	1	2				1	1	1999	20	11572	5	4	8	3	4
30469	6463999022	1.28		NY		36061		1	2	35620	35614		1	61		2	1	2	1	3	5	5	5	4	3		1	1	5	5	5	5	6	5	5	2				1	3	1975	44	00540	1	6	6	3	2
30493	9143092593	0.72		NY		36119		1	2	35620	35614		2	71		14	2	2	2	2	6	6	6	2	3		1	1	1	1	1	1	1	1	1	3				0	1	1946	73	10953	1	4	1	7
30517	6318721694	1.28		NY		36103		1	2	35620	35004		1	103		14	2	3	2	1	5	6	6	2	2	1	3	1	9	6	1	5	1	7	2	1	1	20	0	0	1	1965	54	11751	1	4	7	5
30528	9178550731	1.28		NY		36061		1	2	35620	35614		1	59		20	2	2	1	-2	4	6	6	3	3		5	1	7	2	2	7	2	7	5	1	1	60	1	0	1	1978	41	11758	1	2	3	6
30536	9177449409	1.28		NY		36061		1	2	35620	35614		1	61		20	2	1	1	3	5	6	5	3	1	1	7	1	4	3	3	4	5	9	7	1	1	40	0	0	1	1962	57	10001	5	2	1	7
30549	6467173394	1.28		NY		36061		1	2	35620	35614		1	5		7	2	2	3	2	4	6	5	1	1	1	3	7	8	7	7	8	8	7	6	3				0	3	1939	80	10463	4	2	3	5
30553	7186668916	1.28		NY		36047		1	2	35620	35614		1	85		5	3	3	3	1	3	6	6	2	1	1	6	6	9	5	6	8	8	8	7	2				0	1	1998	21	10314	5	4	4	5
30568	9149530233	1.28		NY		36119		1	2	35620	35614		1	119		14	2	2	2	1	5	6	6	2	2	1	3	5	5	5	5	5	5	5	5	3				0	1	1947	72	10603	5	4	4	5
30597	9175005960	1.28		NY		36081		1	2	35620	35614		1	5		2	3	3	1	2	3	2	5	3	3		6	5	7	10	5	6	3	4	2	2				1	3	1981	38	10458	3	5	4	6
30629	3476667774	1.28		NY		36081		1	2	35620	35614		1	61		1	3	-2	1	3	2	5	6	4	3		6	1	7	5	5	1	4	5	3	2				1	1	1994	25	11375	5	5	6	6
30698	9178816281	1.28		NY		36061		1	2	35620	35614		1	81		7	1	3	3	1	6	6	6	3	4	1	7	5	5	4	4	2	5	7	2	1	5	40	1	1	3	1981	38	11101	1	1	3	7
30711	9142369739	1.28		NY		36119		1	2	35620	35614		1	119		6	1	2	2	2	3	3	4	4	3		2	1	1	1	7	1	1	1	1	2				1	3	1986	33	10549	5	4	1	3	4
30713	6313539092	1.28		NY		36103		1	2	35620	35004		1	103		6	2	2	2	3	1	1	6	4	3		1	1	10	1	1	10	10	1	10	2				0	3	1980	39	11963	3	4	-1	2	2
30777	9174769980	1.28		NY		36061		1	2	35620	35614		1	47		4	2	2	3	2	4	3	4	1	2	1	6	5	5	6	6	4	7	5	8	1	1	45	0	0	3	1951	68	11205	2	4	1	3	3
30805	5164177197	1.28		NY		36059		1	2	35620	35004		1	59		10	2	3	2	2	5	6	6	2	1	1	4	7	8	6	7	7	6	7	4	2				1	1	1999	20	11714	5	4	-2	6
30819	3477882310	1.28		NY		36047		1	2	35620	35614		1	5		6	2	2	2	2	1	1	1	3	2	1	6	2	5	1	1	5	4	5	1	1	1	40	0	0	3	1955	64	10472	2	2	1	5
30835	5168301265	1.28		NY		36059		1	2	35620	35004		1	59		5	2	2	1	3	1	4	2	2	1	1	6	1	7	4	4	5	5	7	8	1	1	40	0	0	1	1967	52	11575	1	4	-1	6
30844	3476970300	1.28		NY		36005		1	2	35620	35614		1	81		1	3	3	1	3	4	6	4	3	3		2	8	7	8	8	7	5	8	9	2				0	3	1997	22	11368	5	2	4	3	-1
30874	9177974340	1.28		NY		36061		1	2	35620	35614		1	59		-1	2	3	3	3	5	6	6	2	1	1	7	5	6	3	3	3	4	5	5	1	2	20	0	0	1	1959	60	11050	1	6	5	7
30881	9293787644	1.28		NY		36085		1	2	35620	35614		1	5		1	2	3	3	3	4	3	5	1	2	1	5	7	7	5	5	7	6	2	3	2				1	3	2001	18	10458	5	7	4	2	4
30890	6464203578	1.28		NY		36061		1	2	35620	35614		1	85		17	1	3	3	3	3	6	2	3	1	1	6	5	5	5	5	5	5	5	3	2				0	3	1999	20	10301	5	4	4	6
30910	7188203379	1.28		NY		36081		1	2	35620	35614		1	5		1	2	3	2	2	3	4	3	3	3		2	1	3	4	6	3	6	5	3	5					1	1999	20	10460	5	-2	4	3	4
30945	9175882447	1.28		NY		36047		1	2	35620	35614		1	47		3	3	3	3	2	5	6	6	2	4	1	-2	6	5	3	4	2	1	7	5	1	1	40	1	0	3	1953	66	11235	1	5	-1	7
30956	9176457842	1.28		NY		36005		1	2	35620	35614		1	5		11	1	1	1	1	3	6	-2	5	3		3	5	5	4	5	3	3	5	9	-1				-1	1	-1	-1		-1	6	4	-1
30972	3475897465	1.28		NY		36005		1	2	35620	35614		1	5		6	3	3	2	3	1	5	5	2	2	1	3	5	5	5	8	-1	5	2	-1	2				0	3	1948	71	10472	4	4	4	3	2
30978	3472275475	1.28		NY		36047		1	2	35620	35614		1	47		2	2	3	2	1	5	6	6	1	5	1	7	5	5	4	4	3	1	6	7	1	5	-1	1	0	1	-1	-1		5	2	3	7
30996	9142992159	1.28		NY		36119		1	2	35620	35614		1	5		20	2	3	1	2	4	5	1	2	2	1	5	2	3	2	2	3	4	3	2	2				1	1	2001	18	10467	5	5	4	2	4
30997	6468775465	1.28		NY		36061		1	2	35620	35614		1	5		2	2	2	1	2	6	5	5	1	3		3	7	8	8	8	7	9	9	7	1	1	55	0	1	1	1960	59	10463	5	1	1	7
30998	9176831196	1.28		NY		36081		1	2	35620	35614		1	81		6	2	1	1	-2	5	4	5	3	2	1	1	4	5	5	5	3	2	5	4	3				0	3	1955	64	11377	1	4	1	6
30999	9178656314	1.28		NY		36047		1	2	35620	35614		1	47		7	1	1	1	1	6	6	6	3	2	1	6	3	5	8	9	10	10	1	1	1	1	40	0	1	3	1964	55	41233	2	4	1	7
31020	7182075936	1.28		NY		36047		1	2	35620	35614		1	47		15	2	2	2	2	4	6	4	1	1	1	7	1	9	6	5	7	5	7	4	1	1	40	1	0	1	1973	46	11218	5	1	1	7
31021	3475280478	1.28		NY		36047		1	2	35620	35614		1	47		7	1	3	2	1	6	6	6	2	4	1	7	10	10	10	10	10	10	10	10	1	1	45	1	1	1	1979	40	11201	1	3	2	7
31023	5166075124	1.28		NY		36103		1	2	35620	35004		1	103		5	2	2	2	2	6	6	6	1	3		7	4	6	4	5	7	8	8	5	3				0	1	1951	68	11725	1	1	1	7
31055	9294381357	1.28		NY		36081		1	2	35620	35614		1	5		6	2	3	3	1	1	4	6	1	-2		6	1	5	10	10	-2	10	1	1	2				0	3	1992	27	10468	1	6	4	6
31063	3478255975	1.28		NY		36085		1	2	35620	35614		1	47		20	3	2	1	2	5	5	5	1	1	1	2	8	5	7	9	9	5	3	1	2				1	1	1999	20	11237	5	2	1	5
31077	6319018912	1.28		NY		36103		1	2	35620	35004		1	103		14	3	3	2	1	5	5	6	1	3		6	5	8	5	5	5	2	7	7	1	1	0	0	0	1	1976	43	11779	1	6	6	6
31083	5166538076	1.28		NY		36059		1	2	35620	35004		1	59		14	1	1	-2	3	3	6	-2	2	1	1	7	7	8	3	7	4	7	8	6	1	1	40	1	0	3	1957	62	11173	1	4	3	7
31145	9143883783	0.72		NY		36111		1	2	28740			2	21		20	2	1	2	1	4	5	4	3	3		6	6	7	6	5	4	8	8	6	1	1	40	0	0	1	1951	68	12526	5	4	2	5
31153	5162325984	1.28		NY		36059		1	2	35620	35004		1	103		14	1	2	1	1	1	5	3	4	4	1	5	1	5	1	1	8	1	4	1	3				0	1	1967	52	11722	5	4	4	5
31156	9172095985	1.28		NY		36061		1	2	35620	35614		1	61		8	2	2	3	2	1	5	6	2	2	1	7	6	7	4	5	5	3	6	4	2				1	3	1998	21	10032	5	4	4	5
31182	5169677253	1.28		NY		36059		1	2	35620	35004		1	59		10	3	3	1	1	4	5	5	1	1	1	3	5	8	3	3	5	1	8	5	1	2	20	1	0	1	1945	74	11579	1	6	7	7
31195	6462704320	1.28		NY		36061		1	2	35620	35614		1	81		3	2	2	1	2	5	6	6	4	2	1	2	7	9	3	3	5	9	8	4	3				0	1	1947	72	11105	5	3	2	6
31199	6315253246	1.28		NY		36103		1	2	35620	35004		1	103		7	2	3	2	2	3	4	5	2	2	1	3	2	8	5	5	7	7	5	7	3				0	1	1959	60	11796	1	3	1	5
31210	3472510812	1.28		NY		36081		1	2	35620	35614		1	81		20	2	3	3	2	2	6	3	3	5	1	7	1	5	1	1	5	1	1	3	2				1	1	2001	18	11375	5	4	3	3	4
31239	7185783939	1.28		NY		36081		1	2	35620	35614		1	81		8	3	3	3	3	3	4	6	4	-2		1	5	8	3	8	1	10	10	8	2				0	3	1972	47	11432	1	6	4	1	2
31254	7184966260	1.28		NY		36047		1	2	35620	35614		1	81		7	2	2	3	2	3	6	6	4	3		1	3	5	2	2	4	5	4	4	1	2	15	0	0	3	1946	73	11419	1	6	1	3	4
31263	6315210058	1.28		NY		36103		1	2	35620	35004		1	103		14	2	1	1	1	4	5	5	2	3		3	4	6	1	1	3	1	6	5	1	1	40	0	0	1	1958	61	11743	5	4	8	5
31289	9293956836	1.28		NY		36081		1	2	35620	35614		1	81		7	3	3	3	2	5	6	4	2	2	1	3	10	5	5	9	8	4	8	4	2				0	3	1969	50	11373	1	2	2	6
31325	2126410377	1.28		NY		36061		1	2	35620	35614		1	61		2	2	2	1	1	4	6	6	1	3		6	3	6	4	5	4	7	7	6	1	1	40	0	0	1	1967	52	10019	1	4	3	6
31374	3476102893	1.28		NY		36081		1	2	35620	35614		1	81		7	2	1	1	1	3	6	5	2	5	1	3	5	5	6	6	7	6	6	3	1	1	35	0	0	3	1976	43	11350	1	4	1	5
31379	9178161182	1.28		NY		36061		1	2	35620	35614		1	81		19	2	2	2	2	5	5	6	3	3		3	4	5	7	6	4	4	7	6	1	3	32	0	0	1	1996	23	11364	5	3	2	6
31392	9173191349	1.28		NY		36061		1	2	35620	35614		1	5		9	3	3	2	3	6	6	6	1	2	1	3	1	7	1	1	-2	1	7	5	2				0	1	1993	26	10460	5	5	4	6
31396	6462565949	1.28		NY		36061		1	2	35620	35614		1	61		15	2	2	2	1	6	6	6	2	4	1	5	1	5	4	3	6	7	5	5	1	1	40	0	0	3	1971	48	10011	1	1	1	7
31403	9175894306	1.28		NY		36047		1	2	35620	35614		1	61		19	2	1	1	1	1	3	6	3	1	1	6	7	10	5	1	2	2	9	4	4				0	1	1961	58	10307	5	7	7	5
31411	9178828825	1.28		NY		36061		1	2	35620	35614		1	81		14	2	1	1	1	6	6	6	3	4	1	3	4	8	1	1	3	4	3	3	3				0	1	1949	70	11355	5	4	3	6
31414	6462294303	1.28		NY		36061		1	2	35620	35614		1	5		10	2	2	2	2	4	4	6	3	1	1	1	2	2	2	2	2	2	2	-2	4				0	1	1937	82	10452	4	6	1	4	4
31426	9146021699	1.28		NY		36119		1	2	35620	35614		1	119		14	2	2	2	2	5	6	6	4	1	1	3	5	7	2	2	4	5	7	5	1	1	45	0	1	1	1970	49	10591	2	5	5	6
31427	6312750202	1.28		NY		36103		1	2	35620	35004		1	103		14	1	2	3	3	6	6	5	2	1	1	3	3	5	1	1	1	1	5	1	3				0	1	-1	-1	11741	1	4	-2	6
31430	9176347778	1.28		NY		36005		1	2	35620	35614		1	47		-1	2	2	3	1	4	6	4	3	1	1	5	7	8	7	6	7	6	4	5	1	1	65	0	0	1	1986	33	11233	5	4	4	7
31453	3477768252	1.28		NY		36081		1	2	35620	35614		1	61		6	3	3	2	3	5	4	4	1	3		3	5	5	5	2	5	5	5	7	2				0	3	1966	53	11373	3	4	1	6
31475	6468251128	1.28		NY		36061		1	2	35620	35614		1	119		10	2	2	2	2	3	4	6	3	3		6	5	8	7	7	6	6	6	7	4				0	1	1965	54	10583	1	3	2	5
31531	6314953759	1.28		NY		36103		1	2	35620	35004		1	103		20	2	2	3	2	2	5	5	3	1	1	3	2	7	8	7	6	1	9	5	1	1	40	0	1	1	1975	44	11735	5	4	4	6
31540	9172003361	1.28		NY		36047		1	2	35620	35614		1	-2	1	20	1	1	1	1	4	4	6	4	5	1	7	1	8	3	5	1	1	3	7	1	1	40	0	0	3	1984	35	10001	1	4	4	4	4
31556	9143255376	1.28		NY		36119		1	2	35620	35614		1	119		20	1	2	3	3	5	6	6	3	2	1	3	4	8	9	7	9	9	7	5	3				0	1	1946	73	10566	5	2	1	7
31566	6315149022	1.28		NY		36103		1	2	35620	35004		1	103		17	2	2	3	2	3	5	6	4	1	1	3	8	10	5	5	5	6	6	6	2				0	1	1958	61	11687	2	4	4	3	1
31613	7188772918	0.72		NY		36005		1	2	35620	35614		2	21		8	3	3	1	1	5	6	6	1	4	1	7	2	9	8	5	8	5	5	4	1	1	50	0	1	1	1983	36	12060	5	1	1	6
31623	9293375228	1.28		NY		36047		1	2	35620	35614		1	47		17	2	2	2	3	4	5	4	5	4	1	3	6	8	7	4	3	1	4	4	2				0	1	1992	27	11373	1	4	2	5
31640	7189383725	1.28		NY		36047		1	2	35620	35614		1	61		20	2	3	3	3	6	6	6	2	3		1	10	10	10	10	10	1	5	5	2				0	1	1981	38	10007	2	7	7	6
31641	3475951214	1.28		NY		36005		1	2	35620	35614		1	47		20	3	3	2	2	5	5	6	3	1	1	5	5	5	5	5	5	6	7	6	2				0	1	1986	33	41212	5	5	1	3	4
31703	6466068265	1.28		NY		36061		1	2	35620	35614		1	5		3	3	1	1	1	3	2	6	3	2	1	1	5	5	3	8	5	5	3	3	2				0	3	1980	39		1	7	4	1	2
31707	6462556310	0.72		NY		36061		1	2	35620	35614		2	21		7	2	2	2	3	5	4	4	3	4	1	6	8	8	7	8	9	8	9	6	2				0	1	2000	19	11373	5	3	4	2	3
31725	3475435769	1.28		NY		36047		1	2	35620	35614		1	47		19	1	3	1	2	4	4	5	3	1	1	5	3	8	8	7	6	6	8	4	1	1	40	0	1	1	1982	37	11207	3	2	2	5
31736	3475230791	1.28		NY		36005		1	2	35620	35614		1	47		7	3	3	3	3	5	6	6	2	5	1	3	7	7	8	7	5	8	1	5	1	1	50	0	0	3	1987	32	11220	5	4	2	6
31770	6468790446	1.28		NY		36061		1	2	35620	35614		1	5		7	1	3	1	3	3	6	6	3	1	1	3	1	5	1	1	5	1	1	1	1	1	45	0	0	1	1975	44	10465	1	4	4	5
31781	7187811277	1.28		NY		36047		1	2	35620	35614		1	47		1	2	2	2	2	1	6	6	4	3		1	7	7	6	5	6	9	6	7	2				0	3	1979	40	11220	5	6	1	1	4
31787	3472834297	1.28		NY		36085		1	2	35620	35614		1	47		-2	2	2	2	2	3	3	3	1	4	1	3	5	8	8	8	8	9	8	8	1	2	20	1	0	3	1989	30	11207	5	4	4	3	2
31856	3477904769	1.28		NY		36047		1	2	35620	35614		1	47		14	1	3	2	2	5	6	6	2	2	1	3	4	7	1	1	9	1	5	3	1	1	45	1	0	1	1991	28	11213	5	6	7	3	4
31883	5162208831	1.28		NY		36059		1	2	35620	35004		1	59		5	2	2	2	2	3	4	6	2	1	1	7	6	7	5	6	4	8	6	5	1	2	25	1	0	1	1960	59	11545	1	4	3	7
31884	9178470524	1.28		NY		36061		1	2	35620	35614		1	47		19	2	2	2	2	5	6	6	2	1	1	3	5	9	8	8	10	9	5	7	1	2	10	0	0	1	1960	59	11229	1	4	2	7
31886	3477910387	1.28		NY		36085		1	2	35620	35614		1	119		19	2	2	3	3	3	5	4	3	2	1	7	3	6	5	4	6	5	6	6	1	2	30	0	0	1	2001	18	10704	5	3	2	2	4
31929	6313041599	1.28		NY		36103		1	2	35620	35004		1	103		17	2	3	1	1	5	6	6	3	1	1	7	5	3	5	5	5	1	5	2	2				0	3	1993	26	71790	5	2	4	7
31935	3478539339	1.28		NY		36047		1	2	35620	35614		1	59		20	1	2	1	1	6	6	6	1	1	1	6	4	8	4	3	6	1	5	3	1	1	41	0	0	1	1962	57	11756	1	6	7	1	4
31937	3476312631	1.28		NY		36047		1	2	35620	35614		1	103		1	2	3	2	2	5	5	5	3	2	1	6	5	7	6	5	6	4	7	4	2				0	1	1997	22	11226	5	3	2	5
31947	9179132456	1.28		NY		36061		1	2	35620	35614		1	61		7	2	2	1	2	4	4	6	3	1	1	7	3	5	7	5	6	8	8	5	2				0	1	1959	60	10040	1	2	1	7
31981	3473318490	1.28		NY		36005		1	2	35620	35614		1	81		14	2	3	1	2	6	5	6	3	1	1	3	2	8	7	7	7	5	8	6	1	1	35	1	0	1	1962	57	11414	2	4	4	5
32007	9175820617	1.28		NY		36061		1	2	35620	35614		1	85		3	1	2	1	2	1	6	4	3	4	1	6	1	3	1	1	4	1	3	1	2				0	1	1981	38	10302	5	5	6	3	4
32022	6465931855	1.28		NY		36061		1	2	35620	35614		1	5		17	2	3	3	2	5	6	5	3	1	1	3	7	8	8	7	8	7	6	5	2				0	1	1942	77	10472	4	4	1	5
32048	6466001787	1.28		NY		36061		1	2	35620	35614		1	47		17	2	2	2	2	1	2	4	5	4	1	3	2	5	1	1	3	1	3	4	1	1	40	0	0	1	1984	35	11234	5	3	3	5
32066	3478521931	1.28		NY		36005		1	2	35620	35614		1	47		3	2	2	1	1	4	4	6	2	4	1	6	1	8	5	5	4	2	7	5	1	1	40	0	0	1	1973	46	11233	1	2	3	5
32067	5163824424	1.28		NY		36059		1	2	35620	35004		1	59		14	3	1	2	2	4	6	5	3	1	1	7	6	8	3	3	5	5	7	4	1	2	29	1	0	1	1955	64	11552	1	4	6	7
32075	9143740785	1.28		NY		36119		1	2	35620	35614		1	61		11	2	2	1	1	5	5	4	2	2	1	7	-1	-1	-1	-1	-1	-1	-1	-1	1	1	60	0	0	1	1985	34		5	-1	4	7
32076	6469441235	1.28		NY		36061		1	2	35620	35614		1	81		2	3	2	1	3	6	6	6	3	1	1	3	5	7	8	8	6	3	5	5	1	4	11	0	0	1	2000	19	11373	5	4	3	5
32115	5169742814	1.28		NY		36059		1	2	35620	35004		1	59		14	2	2	2	2	5	4	4	3	1	1	7	3	5	3	3	-2	5	4	1	1	1	40	0	0	3	1965	54	11003	1	5	1	6
32124	9179400194	1.28		NY		36061		1	2	35620	35614		1	61		20	3	1	2	1	2	4	6	2	2	1	7	2	6	1	1	7	10	5	3	1	1	60	0	0	1	1992	27	10023	5	2	1	6
32198	9292713372	1.28		NY		36047		1	2	35620	35614		1	47		9	2	2	1	2	5	6	6	2	1	1	6	6	8	7	7	8	7	9	6	2				1	1	1996	23	11220	5	4	4	6
32205	9179295187	1.28		NY		36081		1	2	35620	35614		1	81		9	3	2	2	3	5	-1	6	5	1	1	3	5	6	3	3	4	2	6	6	1	1	80	0	0	1	1977	42	11423	1	4	7	3	2
32264	9172572956	1.28		NY		36061		1	2	35620	35614		1	47		20	1	1	2	1	3	4	4	3	1	1	7	5	6	5	5	4	7	7	5	1	1	45	0	0	1	1962	57	11220	1	2	1	6
32279	6468648884	1.28		NY		36061		1	2	35620	35614		1	61		4	2	3	3	3	5	5	3	2	4	1	6	8	7	7	7	8	7	7	6	2				1	3	1994	25	10019	5	4	4	7
32282	3475814172	1.28		NY		36047		1	2	35620	35614		1	47		13	2	2	3	3	6	6	6	3	3		3	5	5	5	5	5	6	7	1	3				0	1	1949	70	11219	1	6	6	3	4
32286	5167905387	1.28		NY		36059		1	2	35620	35004		1	103		2	2	2	1	1	4	6	-1	2	3		6	4	8	6	6	6	8	7	5	1	1	45	0	0	1	1951	68	11724	3	2	2	6
32292	6313791544	1.28		NY		36103		1	2	35620	35004		1	103		14	3	2	1	1	4	6	6	2	1	1	3	5	5	4	3	5	1	6	-2	3				0	1	1942	77	11788	1	5	6	3	4
32313	7186400257	1.28		NY		36081		1	2	35620	35614		1	119		17	2	2	1	1	4	3	3	3	1	1	5	5	6	5	6	7	5	6	6	1	2	30	0	0	1	1998	21	10801	5	4	2	5
32319	5162621626	1.28		NY		36059		1	2	35620	35004		1	103		7	1	3	1	2	2	3	1	2	5	1	5	1	2	1	4	2	4	7	3	1	1	38	0	1	1	1963	56	11746	3	4	1	6
32355	3473076671	1.28		NY		36047		1	2	35620	35614		1	-2	1	15	2	2	3	2	3	3	5	2	3		3	8	7	7	8	8	6	5	5	2				0	2	2000	19	11211	5	4	3	5
32366	9176871086	1.28		NY		36061		1	2	35620	35614		1	47		20	2	1	3	1	6	6	6	3	5	1	7	1	10	10	10	10	5	7	7	1	1	40	0	0	1	1982	37	20001	5	1	1	7
32368	9174395365	1.28		NY		36061		1	2	35620	35614		1	5		14	1	2	3	3	6	6	6	3	1	1	1	1	2	3	1	10	5	10	1	1	1	40	0	0	3	1969	50	10472	1	5	6	6
32416	3475497613	1.28		NY		36047		1	2	35620	35614		1	47		13	1	1	1	1	6	6	6	4	3		6	5	1	5	5	10	5	8	5	3				1	3	1948	71	11226	1	4	1	3	1
32429	9177576472	1.28		NY		36047		1	2	35620	35614		1	81		14	1	2	2	2	5	6	6	1	1	1	2	2	5	1	1	7	1	10	5	3				0	1	1951	68	11105	1	5	4	5
32450	3478199918	1.28		NY		36005		1	2	35620	35614		1	47		14	2	2	1	1	3	6	5	4	1	1	7	2	7	6	4	7	3	4	4	1	1	50	0	0	3	1995	24	11204	5	2	1	6
32480	6466712311	1.28		NY		36061		1	2	35620	35614		1	5		7	1	3	2	2	4	6	6	2	5	1	7	5	8	7	7	7	9	7	10	1	1	40	0	1	1	1987	32	10473	5	2	2	7
32550	3473734625	1.28		NY		36005		1	2	35620	35614		1	5		1	1	3	1	1	1	4	6	3	5	1	1	1	10	1	5	5	8	6	1	2				0	2	1946	73		5	7	4	1	3
32552	3472849236	1.28		NY		36005		1	2	35620	35614		1	61		3	2	3	1	3	1	3	3	4	4	1	3	4	5	1	1	1	1	5	1	2				1	1	1993	26	10039	1	2	1	3	3
32560	9145229119	0.72		NY		36119		1	2	35620	35614		2	79		14	3	2	1	1	3	6	5	4	2	1	3	5	5	5	5	5	5	5	5	1	2	25	0	0	1	1961	58	10579	1	2	6	5
32575	5162639800	1.28		NY		36059		1	2	35620	35004		1	81		14	3	3	3	3	2	4	6	2	1	1	5	5	9	5	5	8	1	9	8	1	1	60	0	0	1	1966	53	11223	1	3	5	6
32603	9179526815	1.28		NY		36061		1	2	35620	35614		1	47		2	2	2	3	1	6	6	6	4	3		6	1	4	5	5	4	6	7	6	3				0	1	1947	72	11201	1	2	1	7
32605	5169748685	1.28		NY		36059		1	2	35620	35004		1	59		14	2	2	1	1	6	6	5	3	2	1	6	7	8	8	7	7	5	5	5	2				1	3	2000	19	11001	5	3	2	5
32617	6469203921	1.28		NY		36061		1	2	35620	35614		1	81		5	3	3	2	3	1	6	3	3	1	1	3	5	8	5	5	5	5	7	7	1	1	30	0	0	1	1995	24	11356	5	5	4	6
32708	5166724909	1.28		NY		36059		1	2	35620	35004		1	61		3	2	2	1	1	2	5	6	1	1	1	6	1	9	5	5	5	5	5	5	1	1	40	0	1	1	1986	33	11249	5	2	2	6
32711	5169930048	1.28		NY		36059		1	2	35620	35004		1	59		6	2	2	3	2	6	6	4	3	1	1	3	4	8	5	4	4	2	6	2	2				0	1	1963	56	11762	1	6	5	6
32714	9145743078	1.28		NY		36119		1	2	35620	35614		1	119		14	2	2	1	2	5	5	5	4	2	1	3	5	7	6	5	5	4	7	5	3				0	1	1945	74	10598	1	6	7	7
32727	6467260079	0.72		NY		36061		1	2	35620	35614		2	7		6	1	3	1	2	3	5	5	3	2	1	-2	5	5	5	5	5	3	5	3	1	1	40	0	0	3	1977	42	10468	3	6	4	5
32729	6466910008	1.28		NY		36061		1	2	35620	35614		1	119		16	2	2	2	3	4	5	5	4	1	1	2	1	8	6	6	6	7	5	4	1	1	70	1	0	3	1980	39	10704	1	2	1	3	4
32730	5163697972	1.28		NY		36059		1	2	35620	35004		1	103		8	3	3	3	3	2	4	6	1	1	1	3	6	8	4	4	10	1	8	8	1	1	40	0	0	1	1952	67	11704	1	7	7	3	2
32753	6314599251	1.28		NY		36103		1	2	35620	35004		1	103		3	3	3	3	1	5	4	6	4	4	1	1	8	8	9	9	8	5	2	4	2				0	3	1996	23	11937	5	3	4	3	4
32777	9172824283	1.28		NY		36061		1	2	35620	35614		1	119		-2	2	2	2	2	6	6	6	1	5	1	7	-2	-2	10	-2	1	1	-2	-2	1	1	100	1	0	3	1975	44	10514	1	2	6	7
32811	3476034584	1.28		NY		36005		1	2	35620	35614		1	85		2	2	2	2	2	5	6	5	3	3		5	3	3	3	3	5	5	1	8	1	1	56	0	0	1	1960	59	10304	5	4	4	3	1
32861	3479959643	1.28		NY		36005		1	2	35620	35614		1	47		14	2	3	2	3	6	6	4	2	2	1	7	2	7	1	5	7	1	9	1	1	1	45	0	0	1	1992	27	11223	1	6	7	3	3
32901	5168088392	1.28		NY		36059		1	2	35620	35004		1	59		17	2	2	2	2	6	6	6	2	2	1	4	1	4	4	7	6	9	10	4	2				0	3	1957	62	11501	5	4	1	6
32914	3474794338	1.28		NY		36005		1	2	35620	35614		1	5		4	2	3	2	2	3	1	3	3	4	1	4	3	5	1	1	4	1	6	6	2				0	1	1996	23	10462	5	3	3	5
32930	3474233075	1.28		NY		36047		1	2	35620	35614		1	-2	1	7	2	2	2	2	5	5	5	3	1	1	3	6	7	5	3	10	1	5	5	1	1	37	0	0	1	1959	60	10027	2	6	1	5
32969	3476121592	1.28		NY		36081		1	2	35620	35614		1	61		1	2	3	1	1	6	4	4	4	1	1	3	1	-2	5	5	-2	5	1	7	2				1	1	1971	48	11209	1	2	1	3	2
32988	6315088060	1.28		NY		36103		1	2	35620	35004		1	103		16	2	2	3	2	3	5	1	2	4	1	7	9	9	1	1	4	2	5	4	2				0	3	1995	24	11706	2	4	4	3	2
33012	9146109831	1.28		NY		36119		1	2	35620	35614		1	81		10	2	3	3	2	1	6	6	3	4	1	5	8	10	5	9	10	5	9	10	1	1	40	0	0	1	1982	37	11365	5	4	4	2	4
33035	9146564708	1.28		NY		36119		1	2	35620	35614		1	119		14	2	2	1	1	5	6	6	3	3		6	5	8	3	1	5	5	6	4	1	1	37	0	0	1	1969	50	10536	2	4	4	6
33065	5167491754	1.28		NY		36059		1	2	35620	35004		1	59		3	2	1	1	3	5	4	1	2	1	1	5	1	3	1	4	4	3	3	1	1	1	35	0	0	1	1947	72	11801	5	2	2	3	2
33071	9179925510	1.28		NY		36061		1	2	35620	35614		1	61		4	3	2	3	1	5	6	6	4	3		7	2	6	1	2	3	2	6	1	1	2	45	0	1	1	1971	48	10128	2	4	4	7
33101	6467450675	1.28		NY		36061		1	2	35620	35614		1	61		15	2	2	3	2	6	6	6	3	2	1	3	3	6	5	2	6	6	7	5	3				0	1	1943	76	10024	1	1	1	7
33126	3474201566	1.28		NY		36047		1	2	35620	35614		1	119		14	1	3	2	2	6	6	6	2	3		7	4	5	3	1	4	2	5	8	2				1	1	1986	33	10960	5	5	4	7
33129	7182882755	1.28		NY		36047		1	2	35620	35614		1	47		5	2	1	2	1	4	6	6	3	3		7	1	8	4	6	10	9	8	2	1	1	35	1	0	1	1968	51	11218	1	2	1	7
33140	9177710924	1.28		NY		36061		1	2	35620	35614		1	47		19	2	2	1	1	2	5	5	1	5	1	6	1	7	2	2	5	6	5	3	1	2	25	0	0	1	1984	35	11249	1	2	3	6
33150	5168165360	1.28		NY		36059		1	2	35620	35004		1	81		6	3	2	2	3	4	6	6	3	2	1	7	6	8	5	5	8	7	7	3	1	1	32	0	1	1	1986	33	11363	5	3	3	7
33155	9179211802	1.28		NY		36061		1	2	35620	35614		1	81		3	2	3	2	1	5	6	4	3	2	1	3	1	8	3	1	2	3	5	3	1	1	75	0	0	1	1991	28	11411	5	2	2	7
33166	3472207803	1.28		NY		36005		1	2	35620	35614		1	61		19	3	3	3	3	6	6	5	2	1	1	3	1	1	3	3	5	1	1	1	1	1	50	0	0	1	1970	49	10009	5	4	4	5
33173	9143913514	0.72		NY		36119		1	2	35620	35614		2	71		16	3	2	1	2	5	6	6	3	4	1	5	2	9	3	3	5	5	8	6	4				0	1	1984	35	12550	5	4	2	5
33176	7187348564	1.28		NY		36081		1	2	35620	35614		1	81		7	1	2	2	2	6	6	5	3	2	1	7	6	6	7	6	6	6	8	6	1	2	10	0	0	1	1954	65	11694	5	4	3	7
33232	5164696965	1.28		NY		36059		1	2	35620	35004		1	59		14	3	2	1	3	5	6	6	3	2	1	1	5	7	6	6	5	4	7	6	2				0	1	2001	18	11550	5	2	2	3	4
33233	6462394559	1.28		NY		36061		1	2	35620	35614		1	61		5	2	2	1	2	5	6	6	2	3		6	6	7	5	5	6	7	5	2	1	1	60	0	0	1	1964	55	10013	1	2	2	6
33249	3476319030	1.28		NY		36047		1	2	35620	35614		1	47		7	2	2	2	2	1	6	6	3	2	1	3	1	8	4	4	-1	3	5	4	2				0	1	1961	58	11218	1	4	3	5
33287	9294526406	1.28		NY		36005		1	2	35620	35614		1	5		3	2	3	1	3	1	1	6	4	2	1	1	3	5	2	9	3	8	2	5	1	1	35	0	1	3	1975	44	09456	1	7	4	1	2
33291	9175260248	1.28		NY		36061		1	2	35620	35614		1	81		14	3	3	3	2	1	2	6	2	1	1	5	5	6	7	7	7	5	2	5	2				1	1	1990	29	11375	1	4	8	5
33339	3475463074	1.28		NY		36047		1	2	35620	35614		1	61		20	1	2	1	1	3	6	5	3	5	1	6	6	9	6	6	6	7	8	8	1	2	6	0	1	1	1973	46	10033	5	3	2	6
33342	3473340676	1.28		NY		36005		1	2	35620	35614		1	81		14	2	1	1	1	6	6	6	3	3		3	1	5	1	1	3	1	5	2	3				0	1	1953	66	11385	1	7	7	5
33358	9174189647	1.28		NY		36061		1	2	35620	35614		1	47		2	2	1	1	1	6	6	6	4	1	1	1	10	10	8	8	5	5	5	8	2				1	2	1968	51	11220	3	6	4	3	2
33366	9142755311	1.28		NY		36119		1	2	35620	35614		1	119		4	2	2	2	2	5	6	6	2	1	1	6	5	7	6	4	6	7	7	6	1	1	50	0	0	1	1952	67	10707	1	2	1	7
33433	3479823865	1.28		NY		36005		1	2	35620	35614		1	5		7	1	1	1	1	1	1	6	4	3		2	6	10	10	10	7	5	5	10	2				0	1	1956	63	11206	5	1	2	1	4
33435	9148399481	1.28		NY		36119		1	2	35620	35614		1	85		14	2	3	3	3	1	4	6	4	2	1	1	5	1	7	9	9	9	5	5	2				1	3	1950	69	10553	1	4	1	5
33462	9175657750	1.28		NY		36005		1	2	35620	35614		1	47		20	3	3	3	3	6	5	6	1	1	1	6	1	5	5	2	4	1	10	2	1	1	53	0	0	1	1982	37	11225	5	3	-1	6
33521	3475459180	1.28		NY		36081		1	2	35620	35614		1	81		11	2	3	1	1	4	5	5	2	3		4	7	8	8	7	7	7	7	7	1	1	64	0	1	1	1989	30	11419	1	4	2	6
33556	9179717118	1.28		NY		36047		1	2	35620	35614		1	81		7	1	1	1	1	4	6	4	3	1	1	4	2	2	1	1	4	8	5	1	1	1	35	0	0	1	1972	47	11412	1	2	1	6
33575	3475435574	1.28		NY		36047		1	2	35620	35614		1	81		7	1	2	1	3	5	4	6	4	4	1	5	4	6	6	4	7	3	5	4	2				0	3	1998	21	11433	5	2	1	5
33587	9292508670	1.28		NY		36047		1	2	35620	35614		1	47		3	2	3	3	2	4	5	4	2	1	1	5	5	8	8	7	7	2	5	7	1	2	25	0	0	3	1994	25	11214	5	2	2	5
33593	7187812276	1.28		NY		36047		1	2	35620	35614		1	61		7	2	3	1	2	6	5	5	4	2	1	3	6	8	7	7	8	7	6	5	1	2	30	0	1	1	1994	25	11205	5	2	1	6
33597	9144437215	1.28		NY		36071		1	2	35620	35614		1	61		5	2	2	1	3	2	5	2	2	3		3	6	6	2	5	5	9	7	4	1	2	20	0	0	1	-1	-1	10065	1	4	3	6
33655	6469567583	1.28		NY		36061		1	2	35620	35614		1	5		1	3	3	2	3	6	6	6	2	1	1	1	10	10	10	10	10	10	6	10	1	1	40	1	0	3	1976	43	10472	1	4	1	1	2
33663	9176937501	1.28		NY		36061		1	2	35620	35614		1	47		3	2	1	1	1	4	5	6	2	1	1	6	1	9	9	9	7	8	9	6	3				0	1	1946	73	11218	1	1	1	7
33670	6463318857	1.28		NY		36061		1	2	35620	35614		1	81		7	2	2	2	1	2	5	6	4	3		1	6	7	6	5	4	6	7	8	1	2	5	1	0	1	1987	32	11374	5	4	8	6
33676	9172959166	0.72		NY		36061		1	2	35620	35614		2	71		14	3	3	1	1	6	6	6	2	1	1	7	5	10	1	1	5	5	5	10	1	1	40	0	1	1	1964	55	10941	1	4	3	7
33704	9175722246	1.28		NY		36061		1	2	35620	35614		1	85		16	2	3	2	2	3	6	3	4	1	1	3	3	7	6	5	6	1	1	2	4				0	1	1971	48	10305	2	2	4	3	2
33732	7187221414	1.28		NY		36047		1	2	35620	35614		1	47		20	2	3	3	-2	1	4	6	3	2	1	6	1	7	7	1	-2	5	-2	-2	1	5	10	1	0	1	1967	52	11238	5	-2	5	7
33743	3475270257	1.28		NY		36081		1	2	35620	35614		1	47		7	3	3	1	1	6	6	6	3	1	1	6	5	5	10	10	7	2	1	1	1	1	45	0	0	1	1995	24	11210	5	5	7	5
33775	6318069576	1.28		NY		36103		1	2	35620	35004		1	103		14	2	2	1	1	6	6	6	2	1	1	7	3	7	2	1	2	1	7	3	2				1	1	1966	53	11952	1	6	7	7
33795	9144837620	1.28		NY		36079		1	2	35620	20524		1	-2	-1	6	2	1	2	2	5	5	5	3	1	1	1	3	4	5	5	4	5	4	5	2				0	3	1977	42	10573	5	4	2	2	2
33798	9175025128	1.28		NY		36081		1	2	35620	35614		1	81		17	3	3	3	3	6	6	6	4	-2		6	10	10	8	7	9	10	7	7	1	1	60	1	0	1	1979	40	11365	1	2	1	3	4
33801	9177892032	1.28		NY		36047		1	2	35620	35614		1	47		3	2	2	1	2	3	5	4	3	4	1	7	7	9	5	5	5	4	4	4	1	2	20	0	0	1	1987	32	11217	1	4	2	6
33812	9175310070	1.28		NY		36061		1	2	35620	35614		1	5		2	2	1	1	1	5	5	6	3	4	1	3	2	6	4	3	2	1	5	2	1	1	60	0	0	3	1979	40	10453	5	2	1	5
33819	6467617512	1.28		NY		36061		1	2	35620	35614		1	61		7	1	3	1	3	1	1	1	1	1	1	7	4	4	1	1	10	5	6	2	2				1	1	1982	37	10002	2	7	7	5
33885	6464729160	1.28		NY		36061		1	2	35620	35614		1	59		20	2	2	2	2	2	6	6	2	3		3	4	6	7	6	8	3	7	8	1	1	40	0	0	3	1985	34	11516	1	4	3	7
33887	6315263723	0.72		NY		36103		1	2	35620	35004		2	55		20	1	3	2	1	3	3	6	1	5	1	3	1	5	1	1	6	1	3	2	1	1	55	0	0	1	1991	28	10930	1	5	4	7
33890	9144561215	0.72		NY		36027		1	2	35620	20524		2	111		14	2	2	1	1	4	6	6	2	3		5	5	7	7	5	6	7	7	6	1	1	34	0	0	1	1970	49	12547	1	2	3	6
33917	3472070905	1.28		NY		36005		1	2	35620	35614		1	5		17	2	3	2	2	4	5	2	3	1	1	3	4	10	3	2	5	5	7	2	2				1	1	1963	56	10464	5	4	2	7
33922	9294005898	1.28		NY		36081		1	2	35620	35614		1	47		7	2	2	1	3	6	6	6	3	5	1	3	5	7	7	7	8	6	8	5	1	1	35	0	0	1	1976	43	11207	5	2	1	7
33931	9146450802	1.28		NY		36119		1	2	35620	35614		1	47		20	3	3	1	2	5	6	6	2	3		5	3	6	7	5	5	1	5	2	1	1	40	0	0	1	1988	31	11238	5	3	2	6
34023	5162428400	1.28		NY		36059		1	2	35620	35004		1	47		7	2	3	3	1	4	6	5	1	2	1	3	5	8	8	8	5	3	8	7	1	1	50	0	1	3	1974	45	11222	1	2	1	6
34038	7188123124	1.28		NY		36047		1	2	35620	35614		1	81		20	2	2	1	1	5	6	4	3	1	1	3	3	6	3	3	7	8	8	5	2				0	1	1960	59	11372	5	3	1	6
34101	3477750559	1.28		NY		36047		1	2	35620	35614		1	87		14	2	1	3	2	4	6	6	2	5	1	1	8	9	4	9	1	1	7	8	1	2	14	0	1	1	1984	35	10952	1	6	7	3	4
34138	6312781823	1.28		NY		36103		1	2	35620	35004		1	103		14	1	2	1	1	6	6	6	2	2	1	7	6	8	8	1	4	2	7	6	2				1	1	1965	54	11746	1	7	8	6
34155	9177839139	1.28		NY		36061		1	2	35620	35614		1	5		19	1	3	3	3	4	3	3	3	2	1	2	6	6	5	5	4	5	5	4	2				1	3	1963	56	10463	1	4	6	6
34176	9295753502	1.28		NY		36005		1	2	35620	35614		1	5		-2	1	1	1	1	4	6	6	1	5	1	1	5	6	3	6	5	5	6	6	1	3	20	1	0	3	1956	63	10452	1	6	4	4	2
34177	6464009832	0.72		NY		36061		1	2	35620	35614		2	83		20	3	3	3	2	3	5	6	1	4	-2	3	3	8	5	4	5	3	5	5	1	1	50	1	0	1	1954	65	12182	1	6	8	5
34218	3477570770	1.28		NY		36081		1	2	35620	35614		1	59		14	2	2	3	2	6	6	4	3	2	1	3	6	7	5	5	5	6	7	7	3				0	1	1954	65	11756	1	2	3	5
34258	9179527792	1.28		NY		36061		1	2	35620	35614		1	59		17	2	2	3	2	3	6	6	3	4	1	3	7	7	7	7	7	8	7	7	1	1	40	0	0	3	1975	44	11021	1	3	3	6
34260	5165510047	1.28		NY		36059		1	2	35620	35004		1	59		6	2	2	2	2	6	6	6	1	2	1	7	3	5	4	3	4	3	6	3	1	1	48	0	0	1	1976	43	11570	1	4	5	7
34292	6462550415	1.28		NY		36061		1	2	35620	35614		1	47		4	1	3	2	3	1	6	6	2	3		6	3	5	6	5	6	8	-1	2	3				0	3	1938	81	10003	1	1	1	7
34373	3478933085	0.72		NY		36047		1	2	35620	35614		2	71		1	3	3	3	3	5	6	6	4	4	1	3	5	5	5	5	5	5	5	5	1	1	40	0	0	1	1984	35	10992	5	6	6	6
34378	5164048592	1.28		NY		36059		1	2	35620	35004		1	103		6	3	2	2	2	4	6	5	3	1	1	5	2	6	5	4	6	4	5	7	1	2	24	0	1	1	1997	22	11776	5	2	2	5
34400	6462888955	1.28		NY		36061		1	2	35620	35614		1	47		16	2	3	1	3	5	5	4	4	2	-2	6	8	10	8	9	8	7	7	8	1	2	30	0	0	3	1990	29	11210	1	3	2	5
34409	5166033263	1.28		NY		36059		1	2	35620	35004		1	59		20	2	3	1	1	6	6	4	3	1	1	3	5	10	4	4	5	7	10	6	1	2	20	0	0	1	1961	58	11570	1	4	3	6
34423	6462857906	1.28		NY		36061		1	2	35620	35614		1	47		19	3	2	2	2	3	6	5	3	3		3	3	6	5	4	8	9	7	5	1	1	40	0	0	1	1958	61	11201	1	2	1	6
34429	9176027906	1.28		NY		36081		1	2	35620	35614		1	81		17	3	3	3	2	4	6	6	2	4	1	6	2	6	4	4	3	4	5	2	1	1	60	1	0	1	1983	36	11385	5	2	2	6
34490	6464627469	1.28		NY		36061		1	2	35620	35614		1	47		7	2	2	2	1	5	6	5	3	4	1	3	5	7	6	7	7	6	6	7	2				1	1	1986	33	11217	5	5	4	5
34547	6463307744	1.28		NY		36061		1	2	35620	35614		1	47		2	2	1	2	1	6	6	3	3	3		7	6	6	1	1	7	1	6	4	1	1	40	0	0	3	1970	49	11229	1	3	6	7
34602	9142625517	1.28		NY		36119		1	2	35620	35614		1	119		3	3	2	1	1	6	5	5	2	1	1	6	1	8	5	7	7	4	8	7	2				0	1	2000	19	10504	5	2	1	5
34609	9177437487	1.28		NY		36061		1	2	35620	35614		1	61		17	3	3	3	2	6	6	6	2	3		7	4	5	2	2	4	6	3	3	1	1	60	0	0	1	1989	30	10017	5	4	4	7
34630	9145743344	1.28		NY		36119		1	2	35620	35614		1	119		14	3	3	1	1	5	6	5	3	1	1	7	2	8	6	1	3	3	7	5	1	2	15	1	1	1	1997	22	10709	5	4	4	5
34632	3479258152	1.28		NY		36081		1	2	35620	35614		1	5		2	2	1	1	1	-2	6	1	5	3		3	1	1	1	1	1	1	5	3	4				0	1	1975	44	10467	5	-1	-1	3	4
34682	3474198065	0.72		NY		36047		1	2	35620	35614		2	13		17	2	2	3	3	4	4	3	3	1	1	5	1	6	4	1	4	4	5	3	2				0	3	1998	21	10029	5	2	2	5
34728	9172973976	1.28		NY		36061		1	2	35620	35614		1	61		12	1	1	1	1	5	6	6	1	1	1	2	5	7	1	1	1	2	7	5	1	1	50	1	0	3	1950	69	10065	1	6	5	7
34741	9179911099	1.28		NY		36061		1	2	35620	35614		1	47		20	1	3	1	1	6	6	6	1	3		7	3	5	1	1	1	1	6	2	1	2	10	1	1	1	1959	60	11213	1	7	6	7
34744	5163136162	1.28		NY		36059		1	2	35620	35004		1	103		14	2	2	3	2	3	6	4	3	3		1	5	10	8	2	2	1	10	8	3				0	1	1951	68	11934	1	6	7	5
34750	7187810519	1.28		NY		36047		1	2	35620	35614		1	59		10	2	3	1	1	6	6	6	2	4	1	6	5	7	1	1	1	1	5	2	3				0	1	1941	78	11559	1	6	7	7
34773	3475254891	1.28		NY		36047		1	2	35620	35614		1	47		6	2	2	3	1	4	6	6	2	1	1	3	1	5	5	4	8	8	8	1	1	1	24	0	0	3	1963	56	11224	5	4	4	6
34783	9172469605	1.28		NY		36047		1	2	35620	35614		1	47		7	2	3	1	1	6	6	6	4	1	1	3	10	8	8	7	10	9	7	4	1	2	30	1	1	3	1966	53	11213	1	4	3	6
34848	9148444292	1.28		NY		36119		1	2	35620	35614		1	119		14	2	2	1	2	5	6	6	2	4	1	7	1	9	9	7	5	3	6	3	1	1	40	0	0	1	1965	54	10573	5	4	1	6
34918	9294049878	1.28		NY		36081		1	2	35620	35614		1	81		1	3	3	2	2	3	3	4	2	3		4	5	4	6	6	3	7	5	5	1	3	30	1	1	3	1983	36	11392	2	4	2	4	3
34961	6469426077	1.28		NY		36061		1	2	35620	35614		1	103		14	1	3	1	2	3	4	3	5	1	1	3	1	5	4	4	8	5	8	5	1	1	45	0	0	1	1963	56	11795	1	4	-1	2	4
34964	6319781412	1.28		NY		36103		1	2	35620	35004		1	103		6	3	3	1	2	4	3	5	2	1	1	6	3	7	5	4	6	2	7	1	2				0	1	1996	23	11946	5	3	2	5
34982	5162815973	1.28		NY		36059		1	2	35620	35004		1	59		2	3	3	3	1	6	6	6	3	3		6	5	5	3	4	5	7	7	6	1	1	40	0	0	3	1974	45	11801	1	1	1	6
34994	7184157414	1.28		NY		36047		1	2	35620	35614		1	5		2	2	2	3	3	3	-2	3	3	1	-2	5	7	1	7	6	1	9	6	3	1	1	60	0	1	3	1974	45	10457	2	3	3	6
35017	9147153796	1.28		NY		36119		1	2	35620	35614		1	59		2	2	2	1	1	3	5	5	3	2	1	6	2	5	5	3	1	5	8	5	1	1	40	0	1	1	1982	37	11561	5	2	3	6
35145	9179827250	1.28		NY		36047		1	2	35620	35614		1	61		10	1	3	1	3	4	6	6	3	1	1	7	1	6	5	5	5	1	5	5	1	1	48	1	0	3	1973	46	10028	1	4	4	-1
35178	3472727191	1.28		NY		36047		1	2	35620	35614		1	81		1	2	3	2	1	4	4	4	3	3		1	6	5	5	7	5	6	7	3	2				0	3	1977	42	11368	1	6	4	1	2
35226	6466625478	1.28		NY		36061		1	2	35620	35614		1	81		7	2	3	2	3	4	4	6	3	4	1	2	6	6	8	10	7	2	2	2	1	1	50	1	0	3	1971	48	11428	1	4	3	2	4
35244	3473579300	1.28		NY		36081		1	2	35620	35614		1	81		17	2	2	3	2	3	3	6	4	1	1	2	5	7	7	8	7	4	4	4	2				0	3	1983	36	51102	5	6	4	2	4
35273	9175367441	1.28		NY		36061		1	2	35620	35614		1	61		15	3	2	1	2	5	5	6	4	4	1	7	2	7	5	5	7	6	6	6	1	1	50	0	0	1	1986	33	10028	1	2	2	7
35279	3472064689	1.28		NY		36047		1	2	35620	35614		1	47		1	1	2	3	2	3	4	4	4	3		6	1	6	1	1	10	4	5	7	1	1	45	0	0	1	1984	35	11210	1	4	3	5
35283	7187902005	1.28		NY		36005		1	2	35620	35614		1	103		2	2	2	1	1	4	6	6	1	1	1	2	1	4	4	4	4	5	5	5	2				1	3	1979	40	11743	1	1	8	6
35284	7186126734	1.28		NY		36085		1	2	35620	35614		1	85		14	2	2	1	1	4	6	4	2	3		6	6	7	4	4	3	5	6	5	1	1	60	1	0	1	1981	38	10309	1	4	5	6
35304	5168100169	1.28		NY		36103		1	2	35620	35004		1	59		14	3	3	1	3	4	5	6	3	1	1	6	10	5	5	1	5	1	-2	5	1	1	50	0	0	3	1970	49	11040	1	5	5	6
35325	9292459528	1.28		NY		36047		1	2	35620	35614		1	103		6	2	3	3	2	5	3	5	2	1	1	5	2	5	1	1	3	5	5	8	1	1	45	0	1	1	1997	22	11952	5	2	3	5
35338	9176734462	1.28		NY		36061		1	2	35620	35614		1	47		7	2	2	2	2	3	6	6	3	1	1	7	3	6	4	2	5	6	6	7	1	1	40	0	1	3	1993	26	11215	5	2	1	6
35382	6469864217	1.28		NY		36061		1	2	35620	35614		1	47		8	3	3	3	3	4	6	6	4	1	1	3	1	10	10	10	1	10	1	10	2				0	3	1998	21	11220	5	4	1	5
35437	3473021290	1.28		NY		36005		1	2	35620	35614		1	47		7	3	3	1	1	4	6	6	1	5	1	3	1	7	6	2	8	4	7	5	1	1	48	0	0	1	1990	29	11228	5	2	2	5
35439	5168385566	1.28		NY		36059		1	2	35620	35004		1	59		19	2	3	3	2	6	6	5	4	1	1	7	6	8	8	7	6	5	7	7	2				1	1	1997	22	11040	5	3	2	6
35455	6464748557	1.28		NY		36061		1	2	35620	35614		1	47		6	2	2	3	1	3	3	5	3	1	1	3	3	3	5	3	4	3	2	2	1	2	20	0	1	2	1983	36	11236	2	1	1	6
35460	9176094173	1.28		NY		36061		1	2	35620	35614		1	47		6	2	2	2	1	4	5	5	1	1	1	3	4	5	4	4	6	5	6	4	1	1	35	0	0	3	1964	55	11234	1	4	1	6
35461	9293068991	1.28		NY		36081		1	2	35620	35614		1	81		7	1	3	1	2	5	6	6	3	4	1	1	3	10	7	7	8	4	4	5	1	1	40	0	1	1	1990	29	10075	5	2	4	6
35482	6463153994	1.28		NY		36061		1	2	35620	35614		1	47		7	2	2	2	2	5	5	5	3	1	1	3	7	9	6	6	5	5	8	6	1	1	40	0	1	3	1976	43	11230	1	4	3	7
35495	6466708377	1.28		NY		36061		1	2	35620	35614		1	5		6	1	3	1	1	1	5	6	5	1	1	3	1	5	5	8	7	5	5	5	5					1	1973	46	10462	1	1	1	6
35555	3478196955	1.28		NY		36005		1	2	35620	35614		1	81		7	2	2	2	1	3	6	6	3	2	1	7	1	6	7	6	7	7	7	5	1	2	25	1	1	3	1983	36	11105	2	2	1	5
35595	9293046279	1.28		NY		36005		1	2	35620	35614		1	5		13	2	3	1	1	1	1	6	4	1	1	1	1	1	1	1	1	1	1	1	5					1	1981	38	10457	5	-2	2	2	4
35616	6315992743	1.28		NY		36103		1	2	35620	35004		1	103		3	2	2	1	1	4	5	6	2	1	1	6	8	7	7	5	5	6	4	4	2				0	1	1999	20	11942	5	2	3	5
35655	5164283512	1.28		NY		36059		1	2	35620	35004		1	59		3	2	3	3	2	5	6	5	2	2	1	6	10	9	10	10	8	5	4	2	1	2	16	1	0	1	2000	19	11783	5	2	7	5
35658	9174881796	1.28		NY		36061		1	2	35620	35614		1	47		6	2	2	2	2	6	6	6	1	3		7	1	5	1	1	5	3	3	5	1	5	11	1	1	1	1980	39	11201	5	3	4	7
35674	6316715669	0.72		NY		36103		1	2	35620	35004		2	23		4	1	3	3	2	3	3	4	3	1	1	5	4	6	4	4	4	5	3	3	2				0	1	1959	60	11727	5	3	3	5
35729	3476120412	1.28		NY		36081		1	2	35620	35614		1	5		7	2	3	1	1	3	6	5	2	5	1	5	3	5	1	1	3	1	5	5	1	1	50	0	1	1	1974	45	10463	1	4	4	6
35761	9175353570	1.28		NY		36061		1	2	35620	35614		1	61		6	2	2	3	2	5	6	6	4	1	1	2	6	6	4	4	4	7	7	6	1	1	50	0	0	3	1987	32	10019	1	2	2	7
35771	9143825785	1.28		NY		36119		1	2	35620	35614		1	119		8	1	3	1	1	5	6	4	5	3		3	1	1	1	1	1	1	1	1	3				0	1	1957	62		-1	5	6	3	2
35795	7185818680	1.28		NY		36005		1	2	35620	35614		1	61		7	2	2	2	1	2	6	4	4	3		3	9	2	5	4	8	5	5	5	1	2	20	0	1	1	1984	35	11414	5	2	3	5
35830	3476074279	1.28		NY		36005		1	2	35620	35614		1	47		14	3	3	1	3	5	5	6	1	2	1	5	3	5	6	6	3	2	1	5	1	1	35	0	1	1	1987	32	11236	5	4	1	6
35838	9292366730	1.28		NY		36047		1	2	35620	35614		1	47		6	2	3	2	3	4	6	1	3	3		3	5	7	1	2	6	1	9	8	1	5	20	1	0	1	1992	27	10219	1	6	7	3	4
35858	7189624812	1.28		NY		36081		1	2	35620	35614		1	5		6	2	2	2	3	2	3	2	4	2	1	1	10	1	1	1	10	10	1	1	3				0	1	1944	75	10456	5	5	8	3	3
35878	7189023903	1.28		NY		36005		1	2	35620	35614		1	5		17	2	3	2	3	4	5	4	3	2	1	2	4	7	5	6	8	2	5	3	2				1	1	2001	18	10456	5	3	3	2	4
35920	3476940595	1.28		NY		36047		1	2	35620	35614		1	81		2	1	3	2	2	3	6	6	2	1	1	3	5	5	1	1	8	5	5	5	1	1	40	0	0	1	1982	37	11413	1	-2	-2	5
35926	6466605996	1.28		NY		36061		1	2	35620	35614		1	119		17	1	3	1	2	6	4	6	2	3		2	4	8	5	6	6	6	9	9	1	2	30	1	1	3	1965	54	10001	3	1	1	6
35962	9293732109	0.72		NY		36081		1	2	35620	35614		2	-1	-1	14	2	3	3	3	4	5	6	4	4	1	7	1	3	1	1	1	1	1	1	1	2	20	0	1	1	1991	28		5	2	4	5
35980	7184966332	1.28		NY		36047		1	2	35620	35614		1	61		14	2	3	3	2	4	5	6	3	1	1	6	1	6	1	1	4	1	4	2	1	1	30	0	0	1	1992	27	10452	5	4	4	3	4
36532	3473238032	1.28		NY		36005		1	2	35620	35614		1	61		7	3	3	2	2	3	6	6	2	1	1	7	1	1	5	4	8	4	6	6	1	1	47	0	0	3	1992	27	10005	5	1	3	7
36606	9294350885	1.28		NY		36081		1	2	35620	35614		1	47		19	2	3	2	1	4	6	5	2	1	1	3	6	8	5	5	5	6	8	4	1	1	55	0	0	1	1991	28	11216	5	2	2	6
36621	9178051766	1.28		NY		36061		1	2	35620	35614		1	61		16	2	1	1	1	5	6	5	3	5	1	7	6	5	5	5	6	4	6	6	1	2	36	0	0	1	1984	35	10040	5	7	1	5
36636	6315619704	1.28		NY		36103		1	2	35620	35004		1	103		2	2	2	1	1	3	6	4	3	4	1	6	5	8	3	3	2	5	8	3	1	1	60	0	1	3	1968	51	11746	4	7	4	6
36658	9175617981	1.28		NY		36081		1	2	35620	35614		1	61		6	1	1	1	1	3	6	6	4	4	1	7	1	8	6	1	1	1	3	2	2				1	1	1979	40	10002	5	4	8	6
36668	9178626652	1.28		NY		36081		1	2	35620	35614		1	61		-2	2	3	-2	3	5	5	5	3	4	1	6	5	5	5	5	5	5	5	5	2				1	1	1994	25	11364	5	4	4	5
36686	9175358186	1.28		NY		36061		1	2	35620	35614		1	61		-2	2	2	2	2	5	-2	1	3	2	1	2	-2	-2	5	8	7	9	-2	9	2				0	1	1999	20	10002	5	6	1	6
36705	7184516088	1.28		NY		36047		1	2	35620	35614		1	47		7	2	3	2	3	5	6	6	2	1	1	5	3	7	4	3	6	1	5	2	1	2	30	0	0	3	1989	30	11235	5	2	6	6
36785	9176674648	1.28		NY		36061		1	2	35620	35614		1	81		3	1	3	1	2	5	6	6	2	1	1	3	3	10	9	4	6	3	5	4	1	1	40	1	1	1	1984	35	11375	5	1	1	7
36798	9145233102	1.28		NY		36119		1	2	35620	35614		1	119		14	3	2	3	3	2	4	6	3	1	1	5	3	10	5	5	3	1	6	5	1	2	8	0	0	1	1971	48	10536	1	5	5	7
36822	6467570058	1.28		NY		36061		1	2	35620	35614		1	81		7	3	3	3	3	1	1	1	4	1	1	2	5	5	5	5	5	5	5	5	1	1	40	0	0	3	1986	33	11415	5	4	4	7
36875	6319727448	1.28		NY		36103		1	2	35620	35004		1	103		14	1	2	1	1	3	4	5	4	1	1	3	7	8	6	3	4	1	4	5	2				1	1	1978	41	11557	2	4	5	3	4
36923	6466786383	1.28		NY		36061		1	2	35620	35614		1	81		18	2	3	2	3	3	3	5	3	1	1	6	7	7	6	6	5	7	3	5	2				0	1	2001	18	11364	5	2	1	3	-2
36939	9293539769	1.28		NY		36085		1	2	35620	35614		1	47		1	3	3	3	3	5	6	6	4	3		5	3	7	7	5	5	2	2	1	1	2	21	0	1	1	2001	18	11203	5	7	4	3	-2
36966	5162341442	1.28		NY		36059		1	2	35620	35004		1	81		17	2	3	2	3	1	4	4	4	3		-1	5	8	7	5	5	5	5	5	3				0	1	1960	59	11422	5	4	4	4	3
37040	9176239755	1.28		NY		36061		1	2	35620	35614		1	81		3	3	3	3	2	5	6	6	3	4	1	6	7	8	5	5	3	2	8	6	1	1	40	0	0	1	1977	42		1	4	6	6
37049	9176906099	1.28		NY		36061		1	2	35620	35614		1	81		10	2	2	3	2	4	5	5	2	1	1	7	3	6	5	5	6	5	4	3	2				0	1	1999	20	11426	5	4	3	5
37069	9179439376	1.28		NY		36081		1	2	35620	35614		1	103		7	1	3	1	2	4	5	6	3	4	1	3	1	3	1	1	3	3	6	5	1	1	40	0	1	1	1982	37	11901	5	5	4	7
37083	3477313610	1.28		NY		36047		1	2	35620	35614		1	61		1	2	3	2	1	1	3	6	3	4	1	7	1	1	1	1	-2	3	1	1	1	1	40	0	0	1	1991	28	10019	5	-2	4	2	4
37096	3472809679	1.28		NY		36005		1	2	35620	35614		1	47		7	2	3	2	3	4	5	5	4	1	1	6	1	3	1	1	5	1	1	1	1	1	70	0	1	3	1996	23	11211	5	5	1	5
37114	9177438477	1.28		NY		36061		1	2	35620	35614		1	47		20	3	3	3	3	1	1	1	3	3		1	1	7	1	1	6	3	5	1	2				1	1	1965	54	11211	5	-2	-2	5
37145	9173913988	1.28		NY		36081		1	2	35620	35614		1	81		20	2	3	3	2	1	4	6	3	3		6	4	4	5	5	2	6	7	3	2				0	3	1988	31	11370	1	2	2	6
37212	3474959364	1.28		NY		36047		1	2	35620	35614		1	47		17	2	2	2	2	5	6	4	3	3		7	3	7	6	5	6	6	5	3	1	1	50	0	0	1	1984	35	11211	5	1	3	6
37219	6314326440	1.28		NY		36103		1	2	35620	35004		1	103		10	2	2	2	2	5	5	6	3	3		6	5	7	5	5	6	4	7	4	2				0	1	1963	56	11754	1	5	4	7
37242	9148855226	1.28		NY		36119		1	2	35620	35614		1	5		5	3	2	2	3	1	4	5	2	1	1	7	5	7	5	6	6	1	5	6	1	1	50	0	1	1	1996	23	10755	1	4	6	6
37248	6465224567	1.28		NY		36061		1	2	35620	35614		1	119		20	2	3	3	3	4	5	6	2	1	1	7	5	7	6	7	5	6	8	8	1	1	40	0	1	3	1995	24	10706	5	2	1	6
37251	9174144593	1.28		NY		36061		1	2	35620	35614		1	81		1	2	2	1	2	3	6	6	1	4	1	3	10	10	8	8	10	10	2	2	2				0	3	1956	63	11377	1	6	1	3	2
37269	9145482683	1.28		NY		36119		1	2	35620	35614		1	119		20	3	3	3	3	6	6	6	2	3		3	3	8	6	6	7	4	8	7	1	1	45	1	0	3	1988	31	10701	5	6	5	7
37387	6464601633	1.28		NY		36061		1	2	35620	35614		1	119		3	2	2	2	2	4	4	3	3	2	1	6	3	7	1	1	5	4	5	1	2				1	1	1998	21	10803	5	5	2	5
37457	3472485174	1.28		NY		36047		1	2	35620	35614		1	47		19	2	3	2	1	5	5	6	3	3		7	5	7	6	5	6	5	5	7	2				0	2	1996	23	11214	5	4	4	5
37490	9294845407	1.28		NY		36047		1	2	35620	35614		1	61		19	2	3	1	2	3	6	2	3	1	1	3	1	5	1	1	5	5	5	7	1	1	50	0	0	1	1971	48	10025	1	3	1	3	4
80003	8452820387	0.72		NY		36079		1	2	35620	20524		2	27		14	3	3	1	3	5	6	6	2	2	1	4	5	9	8	4	7	7	8	5	1	2	40	0	0	1	1951	68	12538	1	3	4	5
80021	6077253957	0.72		NY		36007		1	2	13780			2	7		20	2	1	1	1	1	-1	-1	2	3		6	5	5	5	5	5	5	5	5	3				0	1	1952	67	12901	1	6	7	3	4
80022	5183127916	0.72		NY		36001		1	2	10580			2	111		18	2	2	2	2	4	5	6	1	1	1	6	5	7	7	5	5	8	6	5	1	2	35	0	0	1	1947	72	12477	1	1	1	5
80050	5857493364	0.72		NY		36055		1	2	40380			2	37		14	2	3	-2	2	5	5	6	3	4	1	2	5	8	8	5	8	8	7	2	1	5	60	1	0	1	1944	75	14020	1	4	3	7
80065	3157294079	0.72		NY		36067		1	2	45060			2	11		8	3	3	1	1	6	6	6	3	5	1	3	5	8	1	1	5	1	5	5	1	2	30	1	0	1	1966	53	13147	1	6	6	3	4
80092	3153951809	0.72		NY		36067		1	2	45060			2	109		7	3	3	2	2	5	6	6	2	4	1	7	4	7	6	5	5	5	8	3	1	2	4	0	1	1	1993	26	14850	1	4	8	6
80099	5853097973	0.72		NY		36055		1	2	40380			2	55		14	3	3	1	1	5	6	5	1	4	1	5	1	3	1	1	1	1	5	4	1	2	32	0	0	1	1980	39	14608	5	4	8	6
80100	3155270981	0.72		NY		36065		1	2	46540			2	65		14	2	3	1	1	6	6	6	4	4	1	7	1	5	1	1	1	7	7	5	1	2	25	1	0	1	1965	54	13501	2	4	3	5
80132	7165339504	0.72		NY		36029		1	2	15380			2	67		6	2	2	2	2	6	6	6	3	2	1	3	7	7	5	5	7	4	5	7	1	1	40	0	0	3	1990	29	13088	5	4	6	6
80134	7169467657	0.72		NY		36063		1	2	15380			2	29		14	1	1	1	1	2	1	6	3	3		3	7	8	1	1	3	1	7	2	2				0	1	1962	57	14051	4	6	7	5
80149	6079539808	0.72		NY		36007		1	2	13780			2	107		2	1	2	2	2	6	6	4	4	5	1	7	3	8	7	3	8	7	7	1	2				0	1	1972	47	13734	1	7	5	7
80160	6072271852	0.72		NY		36109		1	2	27060			2	41		19	3	2	3	1	6	6	6	2	1	1	6	4	7	5	5	7	6	8	6	1	1	40	0	0	1	1953	66	12842	1	1	1	7
80174	6072448591	0.72		NY		36017		1	2				2	17		16	2	1	2	2	3	1	1	2	2	1	6	5	7	5	6	5	6	7	7	2				1	1	2001	18	13844	5	3	3	2	4
80177	8453099135	0.72		NY		36027		1	2	35620	20524		2	27		20	2	3	1	1	2	6	1	2	4	1	7	1	5	1	1	1	1	3	1	1	1	47	0	0	1	1988	31	12603	1	4	4	5
80191	8452644085	0.72		NY		36027		1	2	35620	20524		2	27		17	2	1	2	2	6	6	6	2	1	1	5	4	8	8	6	4	6	8	4	1	1	40	0	0	1	1959	60	12590	1	4	3	6
80199	5853143258	0.72		NY		36055		1	2	40380			2	55		14	2	2	1	1	4	6	6	2	1	1	5	8	8	8	4	3	5	8	5	1	1	50	0	0	1	1955	64	14526	1	6	6	5
80209	8457910682	0.72		NY		36105		1	2				2	105		20	2	3	2	2	5	6	6	2	1	1	7	6	7	5	5	6	1	8	2	2				0	1	1998	21	12775	5	6	7	5
80220	8453413255	0.72		NY		36071		1	2	35620	35614		2	71		14	2	2	1	1	5	6	5	4	1	1	3	7	8	6	2	5	7	9	6	1	1	45	0	0	1	1964	55	12549	1	5	4	5
80221	7165252692	0.72		NY		36063		1	2	15380			2	29		3	2	2	1	1	5	6	6	2	3		3	1	3	1	1	4	4	5	4	1	2	20	1	0	1	1977	42	14150	1	4	4	3	4
80238	5187426355	0.72		NY		36113		1	2	24020			2	91		4	1	2	1	1	6	6	6	3	5	1	6	3	2	1	2	3	3	2	3	3				0	1	1963	56	12020	5	2	1	7
80256	3157303472	0.72		NY		36011		1	2	12180			2	67		18	3	2	1	1	6	6	6	2	2	1	7	5	8	6	6	7	5	5	5	1	1	50	0	0	1	1966	53	13152	1	2	2	6
80270	6077381180	0.72		NY		36015		1	2	21300			2	109		5	2	2	1	1	5	6	6	3	1	1	6	3	9	8	7	7	8	8	2	1	1	40	1	0	1	1978	41	14826	5	4	1	3	3
80273	5187950509	0.72		NY		36001		1	2	10580			2	83		10	2	2	2	2	6	6	6	3	1	1	5	5	9	6	4	4	4	6	3	3				0	1	1956	63	12138	1	4	2	7
80281	3154028569	0.72		NY		36075		1	2	45060			2	75		16	2	2	1	2	1	3	3	3	4	1	5	5	5	5	5	5	5	5	5	1	1	40	0	0	1	1981	38	13126	1	4	2	5
80314	6073316946	0.72		NY		36015		1	2	21300			2	15		14	1	3	2	3	3	6	6	2	4	1	6	6	7	2	3	9	2	3	2	2				0	1	1977	42	14904	1	4	4	4	4
80319	6076246476	0.72		NY		36007		1	2	13780			2	7		20	2	1	2	2	4	5	3	3	2	1	2	4	4	4	4	3	2	8	1	3				0	1	1949	70	13905	1	4	4	1	2
80325	7164738864	0.72		NY		36029		1	2	15380			2	29		17	2	2	2	3	5	5	6	2	2	1	5	9	9	8	6	4	8	5	5	1	1	47	0	1	1	1996	23	14224	5	5	3	5
80336	5189326624	0.72		NY		36113		1	2	24020			2	91		19	2	2	3	2	5	6	6	3	1	1	6	5	7	4	4	1	8	5	1	2				0	1	1961	58		1	3	6	3	4
80352	7165812507	0.72		NY		36013		1	2	27460			2	91		14	2	3	2	3	5	6	6	1	4	1	3	7	8	9	3	6	8	7	5	1	1	60	0	0	1	1956	63	14701	1	6	6	5
80415	5185732082	0.72		NY		36001		1	2	10580			2	93		20	2	2	2	2	2	3	3	3	1	1	3	3	8	1	1	1	8	5	8	1	1	60	1	1	1	1961	58	12304	2	2	3	5
80422	8457755152	0.72		NY		36071		1	2	35620	35614		2	71		10	2	2	3	2	2	6	6	2	2	1	3	7	7	5	5	3	1	5	5	2				0	1	1958	61	12780	2	7	5	5
80424	5853294862	0.72		NY		36055		1	2	40380			2	55		14	2	2	2	2	4	6	4	3	3		6	9	9	3	3	7	3	3	2	3				0	1	1958	61	14609	5	4	2	5
80427	3158041300	0.72		NY		36045		1	2	48060			2	45		10	2	2	2	1	3	5	6	1	4	1	7	7	9	6	6	7	5	8	7	1	2	20	0	0	1	1998	21	13606	5	4	8	5
80429	3155145691	1.28		NY		36089		1	2	36300			1	61		4	2	2	2	2	1	1	4	3	3		2	1	1	1	1	1	1	1	1	4				0	1	1974	45	13662	5	5	3	3	4
80449	8455270407	0.72		NY		36071		1	2	35620	35614		2	71		20	2	2	1	1	6	6	6	1	1	1	3	4	9	6	3	5	1	8	-2	1	2	30	0	0	1	1955	64	10918	1	7	5	7
80456	5185364221	0.72		NY		36019		1	2	38460			2	1		3	2	3	3	3	6	6	5	2	1	1	7	4	7	5	3	7	3	4	7	2				0	-1	2001	18	12085	5	3	4	2	4
80498	8455981136	1.28		NY		36087		1	2	35620	35614		1	87		20	2	2	-2	-2	5	6	6	1	-2		6	5	8	5	2	7	7	8	5	1	1	45	0	0	1	1962	57	10954	5	2	1	7
80504	5858081815	0.72		NY		36003		1	2				2	3		4	1	2	2	3	5	5	6	4	3		3	5	5	2	2	1	3	5	5	1	3	38	0	0	1	1978	41	14774	5	4	4	3	2
80509	3154663303	0.72		NY		36067		1	2	45060			2	75		1	1	2	1	1	4	4	5	2	3		3	6	8	5	5	5	6	4	1	1	1	40	0	1	1	1986	33	13493	5	4	7	5
80518	5853147088	0.72		NY		36055		1	2	40380			2	55		2	1	2	1	2	6	6	6	2	1	1	6	5	7	7	5	7	7	7	8	1	1	0	0	0	1	1958	61	14617	1	1	1	7
80525	6077271812	0.72		NY		36007		1	2	13780			2	7		2	3	1	1	1	6	6	6	4	1	1	7	1	8	1	1	5	8	8	6	1	1	40	0	0	1	1964	55	13903	2	5	3	3	4
80543	5854694547	0.72		NY		36055		1	2	40380			2	117		-2	2	2	-2	2	4	4	5	4	5	1	6	1	9	5	5	6	3	5	3	1	1	40	0	0	1	1983	36	14502	5	-2	6	5
80553	3152288227	0.72		NY		36053		1	2	45060			2	53		1	2	3	1	3	1	2	6	4	1	1	4	1	1	1	1	1	1	1	1	4				1	1	1974	45	13035	5	6	7	3	4
80560	7167530568	0.72		NY		36013		1	2	27460			2	13		4	2	1	1	1	5	6	6	3	3		6	3	10	5	1	1	7	10	7	1	1	47	0	0	1	1961	58	14787	1	3	3	6
80569	6077310578	0.72		NY		36015		1	2	21300			2	15		10	3	3	1	1	5	6	6	2	2	1	7	5	7	4	3	7	2	5	3	1	1	70	0	0	1	1961	58	14904	2	5	7	3	4
80577	6072406114	0.72		NY		36007		1	2	13780			2	107		16	2	2	1	2	6	6	4	1	2	1	3	6	10	6	6	7	6	8	7	2				1	1	2000	19	13827	5	1	1	5
80594	7163480978	0.72		NY		36029		1	2	15380			2	29		4	2	3	2	2	1	4	2	2	3		3	-2	5	5	5	5	5	5	5	2				1	3	1991	28	14201	5	7	8	3	1
80606	5182567137	0.72		NY		36001		1	2	10580			2	1		2	1	3	3	2	4	5	6	4	3		6	1	10	6	8	8	10	7	7	4				0	1	1965	54	12186	1	2	1	7
80637	8454017179	0.72		NY		36071		1	2	35620	35614		2	71		14	1	2	2	3	5	6	6	2	3		1	3	5	3	10	8	8	3	5	3				0	1	1966	53	12518	3	1	3	7
80640	8452837885	0.72		NY		36071		1	2	35620	35614		2	71		10	2	3	2	3	3	2	5	2	1	1	3	6	7	6	5	8	5	1	1	1	2	35	0	0	1	1995	24	10940	5	4	4	3	2
80664	7169132515	0.72		NY		36029		1	2	15380			2	63		14	2	2	1	3	1	3	3	3	2	1	3	8	8	6	6	2	5	6	5	1	2	1	0	0	1	1976	43	14120	1	2	3	6
80667	5852843995	0.72		NY		36055		1	2	40380			2	55		7	2	2	2	2	1	1	1	5	2	1	3	1	5	1	1	1	5	5	3	3				0	1	1958	61	14606	5	5	2	3	4
80682	3153174746	0.72		NY		36067		1	2	45060			2	67		19	2	2	3	2	4	5	6	1	2	1	6	6	6	7	5	6	6	6	4	1	1	40	0	0	1	1954	65	13207	1	4	2	7
80689	7166223357	0.72		NY		36063		1	2	15380			2	63		14	3	2	1	1	4	4	3	3	3		3	7	9	5	3	7	1	4	1	3				0	1	1950	69	14108	1	6	7	3	4
80710	7164208005	0.72		NY		36029		1	2	15380			2	29		3	2	2	2	2	5	6	6	4	1	1	7	3	7	2	1	3	3	5	2	1	1	55	1	0	1	1968	51	14226	5	3	8	7
80729	7165796711	0.72		NY		36063		1	2	15380			2	51		6	2	3	1	2	6	6	6	3	2	1	3	1	5	1	1	1	5	5	5	1	1	40	0	0	1	1981	38	14305	1	6	2	6
80766	5184216749	0.72		NY		36001		1	2	10580			2	39		14	2	3	2	2	6	6	5	1	1	1	3	6	7	5	4	6	5	5	3	1	1	45	0	0	1	1985	34	12176	1	4	4	5
80771	8453914380	0.72		NY		36071		1	2	35620	35614		2	111		14	1	3	2	1	4	6	6	4	3		5	1	7	1	1	-1	1	5	8	1	1	40	0	0	1	1963	56	12547	5	5	6	5
80784	5186129610	0.72		NY		36093		1	2	10580			2	93		20	3	2	2	1	4	6	6	3	1	1	3	2	6	4	8	7	8	8	5	1	1	37	0	0	1	1952	67	12303	1	3	1	6
80793	8455445069	1.28		NY		36071		1	2	35620	35614		1	87		3	3	3	2	3	5	6	6	2	1	1	6	4	6	6	6	8	5	5	4	1	1	50	0	0	1	1994	25	10980	5	5	6	7
80798	7165633186	0.72		NY		36029		1	2	15380			2	29		12	3	2	2	3	5	6	4	4	3		6	4	8	4	4	7	5	5	6	1	1	40	0	1	1	1990	29	14213	5	4	3	5
80810	8453214524	0.72		NY		36071		1	2	35620	35614		2	27		6	2	2	2	1	3	5	4	2	5	1	7	2	9	7	5	8	5	6	9	1	1	36	0	1	1	1990	29	12581	5	2	1	6
80821	8455222086	0.72		NY		36071		1	2	35620	35614		2	71		6	1	3	2	3	5	5	4	4	3		3	5	6	5	4	4	7	4	6	2				0	1	1963	56	12550	5	4	4	3	-2
80839	5857551771	0.72		NY		36055		1	2	40380			2	55		3	2	2	1	1	6	6	6	2	4	1	3	4	7	5	5	4	8	8	6	3				0	1	1950	69	14472	2	1	1	7
80846	7164742101	0.72		NY		36029		1	2	15380			2	29		-2	3	2	2	1	4	5	5	3	1	1	7	3	6	4	2	5	3	5	5	1	1	45	0	0	1	1995	24	14201	5	-2	2	6
80850	7168666183	0.72		NY		36029		1	2	15380			2	29		20	2	2	3	1	5	5	6	2	4	1	3	8	9	7	7	9	8	6	6	1	1	40	0	0	1	1972	47	14216	1	2	1	6
80859	7162017312	0.72		NY		36063		1	2	15380			2	63		10	3	3	3	2	6	6	6	3	5	1	7	1	10	5	2	2	1	4	1	1	1	60	0	1	1	1977	42	14132	5	4	7	5
80894	3157786441	0.72		NY		36045		1	2	48060			2	45		20	3	3	1	1	4	6	6	1	5	1	7	5	7	8	5	5	10	2	1	1	1	60	0	0	1	1996	23	13601	2	4	4	3	4
80905	8459012622	0.72		NY		36111		1	2	28740			2	111		14	1	1	1	2	6	6	6	2	1	1	6	1	7	3	2	2	2	5	5	1	1	48	0	0	1	1972	47	12486	2	4	6	6
80917	5183070775	0.72		NY		36113		1	2	24020			2	91		16	2	2	3	3	4	5	6	5	5	1	6	8	10	5	6	5	5	5	4	2				0	1	1980	39	12822	1	4	4	5
80927	8459056809	0.72		NY		36027		1	2	35620	20524		2	39		2	3	3	3	2	6	6	6	2	1	1	3	5	10	8	7	5	1	6	5	1	1	55	0	0	1	1956	63	12431	1	6	7	3	4
80928	6077688141	0.72		NY		36007		1	2	13780			2	29		2	2	2	2	2	2	5	6	3	3		3	2	6	5	4	6	3	7	5	1	1	40	0	1	1	1984	35	14227	2	3	4	6
80942	3157155970	0.72		NY		36067		1	2	45060			2	67		12	3	2	1	3	6	5	4	2	2	1	7	2	8	7	3	4	3	3	3	2				0	1	2000	19	13215	5	4	5	5
80954	3154813173	0.72		NY		36067		1	2	45060			2	75		6	2	1	2	2	6	6	6	2	2	1	5	3	7	5	5	7	8	4	5	1	1	52	0	0	1	1978	41	13131	5	3	2	6
80958	3154080999	0.72		NY		36045		1	2	48060			2	49		19	1	2	1	2	6	6	6	4	1	1	3	1	8	6	6	10	6	8	6	1	1	40	0	0	1	1970	49	13367	1	2	2	7
80976	5185880154	0.72		NY		36001		1	2	10580			2	93		6	2	2	1	2	6	6	6	3	4	1	3	5	9	9	5	8	9	9	2	1	2	30	0	0	1	1959	60	12302	1	4	3	6
80995	6072215307	0.72		NY		36007		1	2	13780			2	7		14	2	2	1	-2	5	6	6	1	3		3	5	5	4	2	5	1	5	5	3				0	1	1950	69	13903	5	7	7	6
81000	6072062011	0.72		NY		36007		1	2	13780			2	7		2	3	3	2	2	6	6	6	2	3		7	6	6	7	6	2	8	5	5	1	1	60	1	0	1	1952	67	13903	1	4	3	7
81003	7165742828	0.72		NY		36029		1	2	15380			2	29		16	2	3	3	2	2	2	5	5	2	1	6	2	6	6	6	8	1	4	3	2				1	1	1992	27	14224	5	5	7	5
81005	8455873085	1.28		NY		36087		1	2	35620	35614		1	87		20	2	3	3	3	4	6	2	3	5	1	1	3	3	2	2	1	2	8	1	2				1	1	1986	33	10952	1	5	7	4	4
81012	5183695426	0.72		NY		36001		1	2	10580			2	95		10	2	2	1	1	6	6	3	4	1	1	3	3	10	3	2	1	2	10	8	3				0	1	1935	84	12043	4	-2	4	3	2
81032	3156172706	0.72		NY		36065		1	2	46540			2	29		3	2	2	3	3	4	5	4	2	1	1	6	6	6	6	7	7	6	5	5	5					1	2000	19	13440	5	4	4	5
81048	7169498753	0.72		NY		36029		1	2	15380			2	29		14	3	3	1	1	4	6	6	3	1	1	1	7	9	7	5	5	3	3	1	1	1	48	0	0	1	1964	55	14141	2	4	4	3	2
81057	7163164120	0.72		NY		36029		1	2	15380			2	63		14	2	2	3	2	4	5	2	2	2	1	3	2	6	2	2	10	1	5	1	1	5	40	1	0	1	1955	64	14120	1	4	5	4	4
81063	5187080017	0.72		NY		36001		1	2	10580			2	35		14	3	3	1	1	4	4	5	2	2	1	3	1	5	5	1	3	5	8	5	1	1	50	0	0	1	1960	59	12095	1	6	6	3	4
81079	5853586130	0.72		NY		36055		1	2	40380			2	3		20	3	3	3	3	3	5	5	3	1	1	7	4	7	6	4	5	1	3	2	1	2	20	0	1	1	1998	21	14437	5	7	7	6
81116	7163465588	0.72		NY		36029		1	2	15380			2	29		15	2	2	1	-2	6	6	6	2	3		7	1	5	3	1	5	9	7	2	1	1	45	0	1	1	1970	49	14220	1	1	1	7
81128	5185215954	0.72		NY		36033		1	2	31660			2	33		-2	2	2	2	3	1	5	6	3	1	1	7	3	9	7	2	5	3	8	3	1	1	40	0	0	1	1982	37		-1	-1	2	6
81129	7169091658	0.72		NY		36063		1	2	15380			2	29		14	2	2	3	3	5	6	6	2	2	1	3	8	8	8	5	6	1	7	5	3				0	1	1942	77	14221	1	4	4	6
81132	3155230855	0.72		NY		36045		1	2	48060			2	89		10	2	2	1	1	4	6	6	1	1	1	7	5	9	9	1	9	1	8	2	1	1	40	0	0	1	1957	62	13674	1	6	7	6
81133	8452488125	0.72		NY		36071		1	2	35620	35614		2	71		20	1	1	1	1	-1	-1	4	3	1	1	5	5	5	4	4	4	2	8	2	1	1	40	0	0	1	1962	57	10941	2	6	5	5
81149	5853567702	0.72		NY		36037		1	2	12860			2	37		10	2	1	1	2	6	6	6	2	1	1	3	6	6	7	4	4	1	8	3	1	4	30	0	0	1	1954	65	14036	1	6	5	5
81159	5854653718	0.72		NY		36055		1	2	40380			2	69		14	2	1	1	1	3	6	6	2	1	1	3	4	7	4	3	7	3	6	5	1	1	40	0	1	1	1964	55	14424	1	5	4	6
81161	5856427366	0.72		NY		36055		1	2	40380			2	55		20	1	3	1	3	3	1	6	3	1	1	3	1	3	1	1	3	3	2	4	2				0	1	1984	35	14613	5	4	4	3	4
81169	5183669333	0.72		NY		36001		1	2	10580			2	1		14	3	2	1	1	3	3	6	1	1	1	6	5	3	5	8	5	5	5	7	1	1	50	0	0	1	1987	32	12203	5	7	7	6
81173	5185058421	0.72		NY		36001		1	2	10580			2	93		1	3	3	1	1	3	5	6	3	5	1	4	4	7	6	6	6	4	7	2	1	1	55	0	0	1	1974	45	12306	1	3	6	7
81183	5852903461	0.72		NY		36055		1	2	40380			2	55		14	2	2	2	2	3	3	2	4	2	1	3	4	4	1	1	5	7	7	5	4				0	1	1957	62	14616	2	4	4	3	4
81184	5187968846	0.72		NY		36113		1	2	24020			2	113		9	2	2	1	2	4	5	6	2	1	1	4	8	8	8	8	7	3	7	7	1	1	60	1	1	1	1979	40	12815	5	4	7	4	4
81194	6073422634	0.72		NY		36109		1	2	27060			2	99		2	1	2	1	1	5	5	6	3	3		3	5	7	7	5	5	7	6	5	3				0	1	1957	62	14847	1	4	4	6
81198	3159456315	0.72		NY		36117		1	2	40380			2	117		14	1	3	3	2	4	5	4	2	1	1	6	4	7	5	5	7	2	6	3	2				0	1	2000	19	14513	5	4	4	5
81208	5183300201	0.72		NY		36001		1	2	10580			2	95		14	3	2	3	3	6	6	6	2	4	1	3	5	10	7	4	5	2	5	1	1	1	46	0	0	1	1968	51	12043	1	3	7	5
81212	3152257283	0.72		NY		36065		1	2	46540			2	65		4	2	2	3	2	1	5	4	2	1	1	3	5	5	3	5	6	8	2	5	3				0	1	1946	73	13476	1	4	5	7
81218	3153451050	0.72		NY		36067		1	2	45060			2	67		14	1	2	2	2	5	6	6	3	2	1	7	3	6	3	3	5	7	7	3	3				0	1	1942	77	13104	1	2	1	7
81222	7162551369	0.72		NY		36063		1	2	15380			2	63		15	3	3	2	2	6	6	6	2	1	1	3	1	6	1	1	3	1	6	4	1	2	30	0	0	1	1957	62	14120	5	5	5	5
81235	3157277903	0.72		NY		36067		1	2	45060			2	67		2	2	2	3	2	6	6	6	2	2	1	5	6	8	7	7	7	6	8	5	3				0	1	1953	66	13039	1	5	6	6
81244	6073291559	0.72		NY		36101		1	2	18500			2	101		15	2	2	2	2	4	6	4	3	4	1	3	5	10	9	8	10	9	9	5	3				0	1	1955	64	14858	1	2	1	7
81277	5185697562	0.72		NY		36019		1	2	38460			2	19		6	1	2	1	2	6	6	6	3	1	1	7	4	7	7	5	6	3	8	5	1	1	40	0	0	1	1973	46	12985	1	4	1	7
81289	5854153502	0.72		NY		36055		1	2	40380			2	55		3	3	3	3	1	4	6	6	2	4	1	3	8	8	3	3	3	3	8	3	1	1	41	0	0	1	1965	54	14621	1	5	6	3	2
81313	6072440153	0.72		NY		36017		1	2				2	17		3	2	2	2	1	4	4	5	2	1	1	3	5	9	4	2	6	4	7	5	1	4	40	0	0	1	1969	50	13460	1	4	5	5
81326	6073458072	0.72		NY		36023		1	2	18660			2	7		10	2	2	-2	3	5	6	4	4	1	1	3	1	10	5	1	5	1	7	1	1	1	50	0	0	1	1984	35	13790	5	4	1	5
81340	5859675747	0.72		NY		36055		1	2	40380			2	55		2	3	3	1	3	3	5	6	2	2	1	5	1	5	2	3	3	4	3	5	2				1	1	1998	21	14208	5	4	4	3	4
81351	5854061672	0.72		NY		36055		1	2	40380			2	55		2	2	2	1	1	4	5	6	3	3		5	7	10	8	6	7	5	8	8	1	2	15	0	1	1	1990	29	14534	5	3	4	7
81361	3154391356	0.72		NY		36067		1	2	45060			2	67		10	3	3	1	1	6	6	6	4	3		6	9	10	10	4	3	6	10	8	1	1	50	0	0	1	1964	55	13104	1	6	7	6
81379	7168630145	0.72		NY		36029		1	2	15380			2	29		14	2	2	2	2	2	4	4	3	2	1	3	4	7	5	5	5	3	6	3	1	1	74	0	0	1	1973	46	14141	1	5	5	5
81401	6072225890	0.72		NY		36007		1	2	13780			2	7		14	2	2	1	1	6	6	6	1	3		3	5	8	5	5	2	5	8	6	1	1	60	0	0	1	1947	72	13862	4	2	6	6
81416	6073411105	0.72		NY		36007		1	2	13780			2	7		3	2	2	1	2	6	6	6	2	2	1	3	4	8	7	5	8	9	8	7	3				0	1	1953	66	13850	1	2	1	6
81435	6077933955	0.72		NY		36109		1	2	27060			2	109		14	3	1	1	1	6	6	6	3	5	1	6	1	10	1	1	10	1	5	1	1	1	48	0	0	1	1968	51	14867	1	6	4	3	3
81443	7169836889	0.72		NY		36029		1	2	15380			2	29		14	1	2	1	1	6	6	6	2	1	1	3	3	6	6	2	1	1	8	3	1	1	50	0	1	1	1954	65	14052	1	4	4	6
81450	6073040643	0.72		NY		36007		1	2	13780			2	7		15	3	3	2	2	5	5	6	2	1	1	6	1	2	3	2	4	4	5	3	1	4	10	0	1	1	1977	42	13905	1	1	1	6
81453	6073688861	0.72		NY		36101		1	2	18500			2	101		10	2	3	1	1	6	6	5	1	1	1	6	5	10	4	4	5	6	5	5	1	1	48	0	0	1	1988	31	14870	5	-2	5	3	4
81466	8452907088	1.28		NY		36087		1	2	35620	35614		1	87		13	2	2	1	1	4	6	6	3	2	1	1	8	8	5	5	5	7	8	8	2				0	3	1989	30	10977	1	6	4	2	1
81470	8457977983	0.72		NY		36027		1	2	35620	20524		2	27		4	1	1	1	2	2	6	5	5	1	1	3	1	1	1	1	2	2	2	1	3				0	1	1948	71	12569	1	7	7	5
81471	5189564879	0.72		NY		36001		1	2	10580			2	57		14	3	3	2	2	3	3	5	2	4	1	5	8	8	8	8	8	6	8	6	1	1	38	0	0	1	1986	33	12072	5	4	4	7
81508	5854411232	0.72		NY		36055		1	2	40380			2	117		20	2	2	1	1	4	5	6	3	2	1	3	5	9	7	3	6	5	5	1	3				0	1	1941	78	14551	1	6	8	2	4
81509	8454538091	0.72		NY		36027		1	2	35620	20524		2	27		19	2	2	3	2	6	5	6	2	2	1	7	3	8	6	6	5	7	5	3	1	2	20	0	0	3	2000	19	12603	5	2	1	5
81531	7167200560	0.72		NY		36013		1	2	27460			2	13		14	2	3	2	2	4	6	6	3	4	1	7	1	5	4	2	5	3	4	4	1	1	50	0	0	1	1980	39	14701	1	3	2	5
81556	8453808957	0.72		NY		36027		1	2	35620	20524		2	91		14	2	2	1	1	5	6	6	1	4	1	3	6	9	7	2	3	1	5	5	1	1	60	0	0	1	1954	65	12570	1	7	7	6
81560	5854652136	0.72		NY		36055		1	2	40380			2	55		16	2	2	3	3	6	6	6	2	1	1	3	10	7	7	5	5	7	8	5	1	1	40	0	0	1	1963	56	14468	1	4	2	3	4
81568	5184291318	0.72		NY		36001		1	2	10580			2	93		6	2	2	2	1	1	5	6	1	2	1	3	4	6	6	5	1	3	5	5	2				0	3	1980	39	12306	2	5	6	7
81573	5186454000	0.72		NY		36019		1	2	38460			2	31		16	3	3	1	1	1	1	2	2	4	1	3	3	10	5	2	8	6	6	2	1	1	60	0	0	1	1981	38	12901	1	1	1	7
81577	5854149571	0.72		NY		36055		1	2	40380			2	55		1	2	2	2	1	4	6	6	3	1	1	3	4	7	6	5	8	3	9	4	1	1	40	0	0	1	1992	27	14624	5	2	2	5
81591	6074274433	0.72		NY		36007		1	2	13780			2	7		4	2	2	1	1	1	3	4	2	1	1	3	6	6	5	5	6	4	5	3	1	1	38	1	0	1	1967	52	13760	2	6	7	5
81618	7164171849	0.72		NY		36063		1	2	15380			2	63		16	3	3	3	3	5	6	5	2	4	1	3	5	7	4	4	5	5	6	6	1	1	35	0	0	1	1946	73	14094	2	2	1	5
81625	7166978828	0.72		NY		36029		1	2	15380			2	29		16	2	1	2	2	4	5	6	2	2	1	7	5	8	5	3	5	8	8	8	1	1	0	0	0	1	1964	55	14059	1	3	4	5
81626	6078460313	0.72		NY		36015		1	2	21300			2	101		2	3	3	2	1	4	3	6	2	1	1	3	7	7	6	2	5	2	7	3	1	1	35	0	0	1	1984	35	14830	1	6	6	5
81638	7162497715	0.72		NY		36029		1	2	15380			2	29		6	1	1	2	2	5	6	6	3	2	1	7	2	4	3	3	5	5	6	2	1	2	40	0	1	1	1979	40	14210	1	4	8	7
81649	5853179840	0.72		NY		36055		1	2	40380			2	69		6	2	3	3	2	3	5	5	2	1	1	6	6	8	6	5	5	3	8	6	1	1	50	1	0	1	1973	46	14564	1	6	7	6
81654	7168197418	0.72		NY		36029		1	2	15380			2	29		20	2	2	-1	3	4	2	5	4	4	1	7	7	6	7	8	10	2	6	2	2				0	1	1993	26	14057	1	4	3	5
81697	5185429221	0.72		NY		36001		1	2	10580			2	1		14	2	2	2	3	6	6	6	1	1	1	6	6	7	7	8	8	6	6	5	3				0	3	1955	64	12054	1	4	1	7
81740	5182214809	0.72		NY		36001		1	2	10580			2	83		20	2	2	3	3	4	5	3	3	2	1	7	2	7	3	3	3	5	7	5	2				1	1	1989	30	12196	5	2	3	7
81759	8455420136	0.72		NY		36071		1	2	35620	35614		2	71		14	3	3	3	3	5	6	6	3	4	1	3	5	10	5	5	7	5	7	4	1	1	48	0	0	1	1989	30	12550	5	4	5	5
81764	5185344210	0.72		NY		36019		1	2	38460			2	19		16	3	3	1	1	3	6	4	2	4	1	3	5	8	5	5	6	3	5	3	1	1	40	0	0	1	1985	34	12962	1	4	2	5
81767	7163429042	0.72		NY		36029		1	2	15380			2	29		14	2	2	2	3	1	4	4	3	1	1	3	5	7	9	6	7	7	5	5	3				0	1	1951	68	14111	1	5	1	3	2
81780	3152543396	0.72		NY		36067		1	2	45060			2	67		15	2	2	1	1	6	6	6	4	1	1	7	1	10	5	5	10	7	5	10	1	1	40	0	0	1	1983	36	13039	2	1	1	6
81785	6074239231	0.72		NY		36023		1	2	18660			2	23		11	3	3	1	1	6	6	6	2	1	1	3	1	6	5	3	3	1	7	5	1	1	40	0	1	1	1961	58	13077	2	4	5	6
81790	5184178775	0.72		NY		36001		1	2	10580			2	45		14	2	2	1	1	5	6	6	1	1	1	7	1	8	3	3	7	2	7	5	1	1	50	0	0	1	1983	36	13601	1	3	3	7
81794	3158429248	0.72		NY		36089		1	2	36300			2	33		4	2	1	1	1	3	5	5	3	3		3	5	8	7	2	6	4	6	4	1	1	70	0	0	1	1974	45	12927	1	5	4	7
81795	7169690179	0.72		NY		36013		1	2	27460			2	13		2	3	2	1	1	6	6	6	2	3		7	5	5	3	1	1	1	5	1	1	1	40	0	0	1	1963	56	14712	5	4	4	7
81801	8456630852	1.28		NY		36111		1	2	28740			1	47		19	1	3	1	2	4	4	3	4	1	1	7	5	10	4	4	6	1	3	1	1	1	45	0	0	1	1994	25	11220	1	3	2	5
81803	7165736787	0.72		NY		36029		1	2	15380			2	29		3	2	3	2	3	6	4	5	4	1	1	1	8	7	8	9	9	8	9	8	4				0	1	1965	54	14204	5	1	1	2	2
81846	6073825588	0.72		NY		36101		1	2	18500			2	15		20	2	1	1	1	4	4	5	1	4	1	3	3	8	6	1	9	1	6	1	1	1	56	0	0	1	1978	41	14904	5	4	5	5
81849	6073728804	0.72		NY		36007		1	2	13780			2	7		10	2	1	1	3	6	6	6	2	2	1	6	5	5	6	5	5	5	8	4	3				0	1	1951	68	13790	1	6	4	7
81853	7166962141	0.72		NY		36063		1	2	15380			2	63		5	2	2	2	2	3	6	5	3	2	1	4	7	8	8	7	6	4	5	7	3				0	1	1968	51	14120	4	4	5	5
81862	7167854206	0.72		NY		36013		1	2	27460			2	13		5	2	3	3	2	5	4	3	2	4	1	3	5	7	5	5	5	5	5	6	2				0	1	1999	20	14062	5	2	1	5
81885	8452341782	0.72		NY		36071		1	2	35620	35614		2	71		14	1	1	1	1	6	6	3	2	5	1	1	5	5	1	1	5	1	5	5	1	1	60	1	0	3	1969	50	10940	1	6	4	5
81898	5188219922	0.72		NY		36021		1	2	26460			2	39		6	2	2	1	1	6	6	6	1	3		7	7	7	7	7	7	7	10	1	1	2	30	0	0	1	1990	29		5	4	4	5
81924	5182229216	0.72		NY		36113		1	2	24020			2	113		14	2	2	3	1	4	6	4	3	2	1	7	1	7	5	4	5	5	6	5	1	4	1	0	0	1	1967	52	12824	5	4	3	3	2
81939	5859672012	0.72		NY		36055		1	2	40380			2	55		20	1	1	1	1	4	6	6	3	3		5	9	10	4	1	1	4	9	7	1	1	40	0	0	1	1957	62	14428	1	5	5	6
81959	5187447795	0.72		NY		36113		1	2	24020			2	91		6	2	3	2	2	4	6	5	2	1	1	3	6	8	6	5	5	5	5	5	1	2	35	1	0	1	1962	57	12803	2	4	4	5
81960	5853296308	0.72		NY		36055		1	2	40380			2	69		2	2	3	2	1	3	4	5	3	2	1	6	6	8	7	5	7	4	7	6	1	1	40	0	0	1	1966	53	14425	1	4	6	6
81961	6072807470	0.72		NY		36109		1	2	27060			2	109		6	3	2	2	1	2	3	3	2	1	1	4	3	7	6	4	8	2	5	2	1	1	48	0	1	1	1980	39	14850	1	4	1	5
81965	3153232058	0.72		NY		36089		1	2	36300			2	89		14	3	3	1	1	6	6	6	3	3		3	7	7	5	2	4	1	10	7	3				1	1	1942	77	13617	1	6	7	6
81977	5854743136	0.72		NY		36055		1	2	40380			2	55		3	2	2	3	1	4	5	6	3	5	1	7	5	6	6	7	8	2	4	1	2				0	1	1992	27	14534	5	4	6	6
81982	5856987409	0.72		NY		36055		1	2	40380			2	29		2	2	1	1	1	3	3	6	2	5	1	7	1	10	5	3	7	1	5	5	1	2	18	0	0	1	1995	24	14420	5	4	4	6
82005	3152691331	0.72		NY		36065		1	2	46540			2	65		1	2	2	1	1	1	1	1	3	3		-2	4	10	2	4	9	10	10	5	1	2	29	0	0	1	1968	51	13501	5	7	7	3	4
82022	5188106876	0.72		NY		36001		1	2	10580			2	41		4	2	2	2	1	5	5	5	1	1	1	5	5	8	7	5	7	8	6	4	1	1	35	0	0	1	1972	47	12842	1	4	5	7
82032	6074833359	0.72		NY		36015		1	2	21300			2	15		1	3	2	2	2	3	3	3	2	4	1	5	5	9	9	7	7	5	3	3	1	1	35	0	0	1	1990	29	14905	1	4	1	6
82045	6072374336	1.28		NY		36007		1	2	13780			1	81		19	2	3	2	2	5	6	6	3	4	1	3	3	7	5	3	7	5	5	5	1	1	47	0	1	1	1985	34	11365	1	4	4	6
82052	5188587667	0.72		NY		36001		1	2	10580			2	83		10	2	2	1	1	3	5	5	2	2	1	7	4	8	3	2	4	1	5	4	1	1	40	0	0	1	1961	58	12168	1	6	7	5
82064	5857032048	0.72		NY		36055		1	2	40380			2	55		14	2	2	3	2	5	5	6	3	1	1	7	1	8	5	3	5	5	5	5	2				0	1	1977	42	14626	1	1	1	6
82072	3154547085	0.72		NY		36067		1	2	45060			2	75		5	3	3	3	3	6	6	4	4	1	1	7	7	7	6	5	7	7	6	6	1	1	60	0	0	1	2000	19	13074	5	7	1	3	3
82083	5856899863	0.72		NY		36121		1	2				2	121		14	2	2	1	2	3	3	3	4	1	1	3	6	7	6	4	5	3	6	3	1	4	34	0	0	1	1970	49	14066	1	5	6	3	4
82138	5852025060	0.72		NY		36055		1	2	40380			2	69		8	3	3	1	2	6	6	6	1	5	1	3	1	10	5	1	2	1	8	1	1	1	50	0	0	1	1965	54	14564	1	6	5	7
82148	7164502444	0.72		NY		36013		1	2	27460			2	13		19	2	3	3	3	5	6	6	3	4	1	7	5	8	5	5	8	1	5	8	1	1	40	0	0	1	1979	40		5	6	5	6
82186	5184960221	0.72		NY		36001		1	2	10580			2	1		6	3	3	1	1	6	6	6	1	1	1	7	5	5	5	5	5	1	5	5	1	1	40	0	1	1	1971	48	12054	1	1	3	7
82205	3152976526	0.72		NY		36075		1	2	45060			2	75		18	2	3	1	1	4	6	5	4	5	1	7	1	9	1	1	5	1	6	8	1	1	47	0	1	1	1992	27	13142	5	4	4	4	1
82209	5189612714	0.72		NY		36083		1	2	10580			2	91		2	2	3	2	1	6	6	6	1	1	1	3	7	10	7	7	8	6	6	6	1	1	45	0	0	3	1966	53	12148	1	7	7	5
82240	6072800870	0.72		NY		36109		1	2	27060			2	109		19	3	3	2	2	5	6	6	2	1	1	7	3	8	6	5	8	7	10	8	1	2	20	0	0	1	1999	20	14850	5	2	2	5
82253	3153451061	0.72		NY		36067		1	2	45060			2	91		15	2	2	2	3	6	4	6	3	4	1	3	4	7	10	10	10	10	5	2	1	1	38	0	0	1	1958	61	12027	1	1	1	6
82263	3152543320	0.72		NY		36067		1	2	45060			2	67		3	1	3	1	1	2	4	6	2	4	1	5	5	7	7	4	6	2	1	5	1	1	40	0	0	1	1996	23	13057	5	2	2	5
82274	7162074481	0.72		NY		36029		1	2	15380			2	29		14	2	2	2	3	6	5	5	3	1	1	6	6	8	5	5	7	7	8	4	2				0	1	1983	36	14127	1	4	3	6
82285	8457413497	0.72		NY		36071		1	2	35620	35614		2	71		20	1	1	2	1	5	5	4	4	1	1	5	5	5	5	5	5	3	7	3	1	1	40	0	0	1	1993	26	10924	5	4	4	7
82293	5857467423	0.72		NY		36055		1	2	40380			2	55		4	2	3	3	2	4	6	6	3	1	1	3	6	7	3	2	5	1	8	5	1	2	32	0	1	1	1982	37	14580	5	6	5	7
82299	5185703433	0.72		NY		36019		1	2	38460			2	33		20	2	2	2	2	2	6	6	3	2	1	3	8	10	5	2	9	1	8	5	1	1	40	0	0	1	1990	29	12953	5	4	8	6
82304	3157461198	0.72		NY		36075		1	2	45060			2	75		4	1	3	3	3	6	6	6	4	1	1	6	3	7	5	3	5	5	5	7	4				0	1	1982	37	13126	5	4	7	6
82345	5857090541	0.72		NY		36055		1	2	40380			2	55		14	2	3	2	2	3	3	5	3	2	1	3	5	6	7	5	6	7	8	7	1	2	21	0	0	1	1986	33	14606	5	4	2	3	2
82359	5185930959	0.72		NY		36019		1	2	38460			2	19		2	2	2	1	1	5	6	5	3	1	1	3	1	9	3	1	4	1	4	2	1	2	5	1	1	1	1961	58	12901	2	4	5	7
82362	7167127499	0.72		NY		36029		1	2	15380			2	29		6	3	3	2	2	3	4	3	2	1	1	5	1	7	3	2	5	6	5	5	1	2	36	0	1	1	1982	37	14075	1	3	1	6
82375	7169041094	0.72		NY		36009		1	2	36460			2	9		3	2	2	1	2	3	5	4	3	1	1	5	2	6	7	4	3	1	5	5	1	3	36	0	1	2	1994	25	14760	5	4	4	5
82376	6072270457	0.72		NY		36109		1	2	27060			2	13		4	3	2	1	1	6	6	6	2	1	1	3	1	9	6	6	7	7	7	5	1	1	45	0	0	1	1974	45	13730	1	3	2	3	4
82416	5187049924	0.72		NY		36001		1	2	10580			2	1		20	2	2	1	1	2	4	1	2	1	1	3	3	10	1	1	2	10	8	6	3				0	1	1962	57	12208	1	4	2	6
82418	3158168454	0.72		NY		36045		1	2	48060			2	45		20	2	2	3	3	3	6	5	3	4	1	3	7	7	7	7	8	7	9	7	1	2	32	0	0	1	1990	29	13612	5	4	3	3	2
82442	5183315003	0.72		NY		36001		1	2	10580			2	27		3	2	2	2	3	4	5	1	2	4	1	6	3	5	5	5	5	2	3	4	1	1	65	0	1	1	1967	52	12110	1	4	3	3	4
82447	7169030823	0.72		NY		36029		1	2	15380			2	29		3	2	2	3	3	2	3	1	2	2	1	1	5	7	5	5	6	4	7	3	2				0	3	1985	34	14201	1	4	4	3	3
82451	6074265675	0.72		NY		36015		1	2	21300			2	15		14	1	2	2	2	4	6	6	3	1	1	5	2	6	5	3	7	7	7	1	1	1	50	0	0	1	1961	58	14850	1	2	1	7
82467	7168686384	0.72		NY		36029		1	2	15380			2	29		20	3	2	1	2	3	5	5	2	1	1	7	5	5	5	6	6	8	8	5	1	1	80	0	0	1	1967	52	14221	2	2	1	6
82473	3157302702	0.72		NY		36011		1	2	12180			2	67		15	2	2	2	1	2	5	3	4	4	1	7	2	8	7	6	8	5	5	2	3				0	1	1941	78	13152	1	4	1	7
82489	3155346928	0.72		NY		36065		1	2	46540			2	49		14	2	2	1	1	2	3	4	3	3		5	5	7	5	5	7	2	5	5	1	1	75	0	0	1	1983	36	13309	5	6	4	5
82499	3154141381	0.72		NY		36067		1	2	45060			2	67		2	2	2	3	3	5	6	4	5	5	1	3	1	5	1	1	7	1	6	3	4				0	1	1969	50	13057	2	6	7	5
82532	5854742288	0.72		NY		36055		1	2	40380			2	73		14	2	1	1	1	3	6	6	2	2	1	3	5	7	7	1	4	1	8	5	1	1	40	0	0	1	1959	60	14103	2	4	3	6
82543	3152123271	0.72		NY		36089		1	2	36300			2	89		18	2	2	3	3	6	6	6	3	2	1	7	1	7	7	6	8	5	8	2	1	1	33	0	0	1	1980	39	13676	1	1	2	5
82549	6073399883	0.72		NY		36109		1	2	27060			2	109		2	3	2	1	1	1	4	6	1	3		5	4	10	5	1	10	1	5	1	1	1	48	0	1	1	1989	30	14867	2	4	4	5
82552	6075925796	0.72		NY		36109		1	2	27060			2	109		3	2	3	2	2	5	6	4	3	2	1	7	7	7	8	8	8	8	5	8	2				0	3	1997	22	14850	5	2	4	5
82562	5857349615	0.72		NY		36055		1	2	40380			2	51		6	2	1	2	1	3	3	2	3	3		1	3	3	5	4	2	3	7	5	3				0	1	1948	71	14510	2	4	4	5
82566	3152365009	1.28		NY		36075		1	2	45060			1	61		-2	2	3	2	2	3	4	5	2	1	1	5	5	8	4	4	9	4	7	4	1	2	7	0	0	1	2001	18	13114	5	-2	4	6
82580	6073682405	0.72		NY		36101		1	2	18500			2	101		10	1	2	1	2	4	6	4	2	3		2	5	10	5	1	8	10	10	10	1	1	40	0	0	1	1969	50	14810	1	4	7	3	4
82590	5857197745	1.28		NY		36055		1	2	40380			1	85		4	2	2	2	3	4	6	3	3	3		6	6	8	8	8	8	7	8	8	2				0	1	1992	27	14605	5	2	2	6
82591	8452426305	0.72		NY		36027		1	2	35620	20524		2	27		6	1	2	2	2	4	4	6	2	3		7	2	4	4	5	5	8	5	4	1	1	45	0	0	1	1957	62	12524	1	2	1	6
82623	5859438283	0.72		NY		36055		1	2	40380			2	73		2	3	2	1	1	6	6	6	3	4	1	3	1	8	5	1	5	2	5	5	1	1	48	0	0	1	1973	46	14103	1	6	6	5
82624	3154276594	0.72		NY		36067		1	2	45060			2	11		14	2	2	2	2	5	5	6	2	1	1	3	4	4	2	1	1	1	7	3	1	1	50	1	1	1	1964	55	13033	1	7	4	3	4
82653	3154406921	0.72		NY		36067		1	2	45060			2	67		4	1	1	2	1	5	5	5	2	1	1	3	4	6	6	5	7	5	8	1	3				0	1	1932	87	13212	5	2	3	7
82656	7166962660	0.72		NY		36063		1	2	15380			2	29		14	3	2	1	3	3	6	6	3	4	1	3	10	10	7	7	5	2	2	5	1	1	40	0	0	1	1990	29	14223	5	3	4	6
82677	7162158282	0.72		NY		36063		1	2	15380			2	1		20	3	2	2	2	6	6	4	3	4	1	6	7	8	1	1	2	1	8	7	1	1	40	0	0	1	1974	45	12208	1	6	7	6
82711	6073492733	0.72		NY		36007		1	2	13780			2	7		20	2	2	3	3	2	3	5	3	1	1	3	4	7	7	7	7	7	7	7	1	1	45	0	0	1	1978	41	13901	2	4	4	5
82719	8458264717	1.28		NY		36087		1	2	35620	35614		1	87		20	2	3	3	3	2	3	4	3	2	1	6	1	5	2	2	3	3	5	5	4				1	1	1969	50	10965	5	3	2	6
82732	3152766389	0.72		NY		36089		1	2	36300			2	89		20	2	2	1	1	5	5	3	3	4	1	1	2	7	7	1	2	5	6	2	1	1	70	0	0	1	1982	37	13658	1	6	6	4	4
82738	5187278096	0.72		NY		36001		1	2	10580			2	39		14	2	2	1	2	4	6	5	2	4	1	3	6	8	8	7	7	5	7	5	1	1	46	0	0	1	1970	49	12468	2	4	7	5
82740	5183391126	0.72		NY		36001		1	2	10580			2	1		6	1	3	2	3	1	6	6	5	1	1	2	3	5	5	5	8	8	7	6	4				0	1	1953	66	12309	2	2	1	5
82753	3152923567	0.72		NY		36065		1	2	46540			2	65		14	2	3	2	2	6	6	5	2	1	1	3	7	9	7	4	5	7	7	4	1	1	45	0	0	1	1969	50	13480	1	3	3	3	4
82773	7165637849	0.72		NY		36029		1	2	15380			2	63		6	1	2	-2	2	6	6	5	5	4	1	7	1	8	7	5	7	1	9	8	5					1	1980	39	14304	5	4	2	5
82786	7164747691	0.72		NY		36029		1	2	15380			2	29		10	2	2	2	2	4	6	4	2	3		6	5	8	5	1	1	1	5	1	1	1	60	0	0	1	1977	42	14111	1	4	5	5
82819	3155761900	0.72		NY		36117		1	2	40380			2	117		5	2	3	3	2	4	5	4	2	4	1	6	1	6	4	3	4	3	6	3	1	4	45	1	0	1	1996	23	14519	5	3	4	6
82826	5184319944	0.72		NY		36001		1	2	10580			2	91		2	2	1	2	2	6	6	6	1	1	1	7	4	7	7	6	7	8	8	3	1	1	40	0	0	1	1972	47	12866	1	2	1	7
82832	3157256141	1.28		NY		36065		1	2	46540			1	61		2	2	2	2	2	6	6	6	2	1	1	7	1	5	5	4	4	7	5	7	1	1	50	0	0	1	1989	30	10025	5	1	3	7
82836	8456253844	0.72		NY		36027		1	2	35620	20524		2	27		14	1	2	1	2	3	5	5	1	3		3	4	9	7	6	6	1	8	5	1	1	42	0	0	1	1967	52	12603	1	4	2	4	2
82842	8454233953	0.72		NY		36105		1	2				2	105		6	3	3	3	3	5	6	6	4	4	1	5	1	10	10	1	1	5	1	1	1	1	60	0	0	1	1986	33	12788	5	4	2	5
82852	6073213703	0.72		NY		36007		1	2	13780			2	7		17	3	3	2	1	5	6	6	2	1	1	6	5	10	8	6	5	3	9	6	1	2	22	0	1	1	1999	20	13850	5	4	4	5
82892	3157783583	0.72		NY		36045		1	2	48060			2	45		14	2	2	2	2	2	5	5	3	1	1	3	1	2	2	2	5	2	6	2	1	1	55	0	0	1	1965	54	13601	1	5	6	3	2
82928	7165318243	0.72		NY		36063		1	2	15380			2	29		11	2	3	2	2	5	5	4	3	4	1	3	7	7	4	4	6	5	2	2	1	2	16	0	0	1	1989	30	14221	1	4	3	6
82933	7163318872	0.72		NY		36029		1	2	15380			2	9		-2	2	3	3	3	5	5	6	2	3		6	8	10	8	8	8	6	8	6	2				0	1	2000	19	14731	5	4	6	5
82942	5854098139	0.72		NY		36037		1	2	12860			2	55		6	3	3	1	1	6	6	6	2	3		5	9	9	6	2	6	1	8	3	2				0	1	1965	54	14450	1	6	6	7
82949	5184705715	0.72		NY		36001		1	2	10580			2	115		14	3	3	3	3	6	6	6	2	1	1	7	7	9	9	5	5	2	8	5	2				0	1	1968	51	12816	5	4	5	3	3
82959	5189829840	0.72		NY		36093		1	2	10580			2	91		2	3	2	1	1	1	1	3	3	3		2	1	6	1	1	3	1	5	1	1	1	35	0	0	1	1984	35	12118	2	4	-1	5
82965	3157197445	0.72		NY		36069		1	2	40380			2	69		3	2	3	2	2	3	4	5	3	1	1	3	5	8	6	4	6	8	9	5	1	1	40	0	0	1	1971	48	14456	1	2	2	6
82975	8457030134	0.72		NY		36071		1	2	35620	35614		2	105		6	3	2	1	1	1	1	1	4	2	1	3	10	10	10	10	10	10	10	5	4				0	1	1966	53	12764	2	7	4	3	4
82995	3152633511	0.72		NY		36067		1	2	45060			2	67		14	2	2	2	1	5	6	6	1	3		6	3	8	5	3	2	5	8	5	1	1	40	0	0	1	1969	50	13031	2	5	5	6
82998	5182905366	0.72		NY		36091		1	2	10580			2	91		6	2	2	1	2	4	6	6	2	2	1	6	5	8	5	3	3	5	8	7	1	1	40	0	1	1	1969	50	12831	3	2	2	5
83001	7168558933	0.72		NY		36029		1	2	15380			2	63		3	2	1	1	1	6	6	6	2	2	1	1	3	6	5	3	6	6	7	5	1	1	50	0	0	3	1976	43	14120	1	2	2	6
83011	5188596512	0.72		NY		36001		1	2	10580			2	91		11	2	2	3	3	3	5	3	2	1	1	7	3	7	1	1	2	3	7	4	1	1	45	0	1	1	1979	40	12020	1	4	4	6
83016	5858024961	0.72		NY		36055		1	2	40380			2	55		16	1	2	3	3	6	6	6	2	2	1	6	8	6	2	1	4	5	6	5	1	1	40	0	1	3	1968	51	14580	2	6	4	7
83018	3155254440	0.72		NY		36065		1	2	46540			2	43		3	2	3	3	2	4	6	6	3	4	1	6	1	10	6	1	4	1	9	6	1	1	40	0	1	1	1991	28	13431	5	4	3	5
83032	5852608590	0.72		NY		36055		1	2	40380			2	55		14	2	2	2	2	6	6	5	4	1	1	1	8	9	9	8	7	9	10	6	3				0	1	1937	82	14534	1	4	3	6
83048	6072592835	0.72		NY		36015		1	2	21300			2	15		3	2	3	2	3	6	6	6	3	4	1	3	4	7	5	4	2	2	3	1	3				0	1	1950	69	14903	5	-2	4	5
83060	3155157093	0.72		NY		36011		1	2	12180			2	99		14	2	1	1	2	3	2	3	4	3		3	5	7	5	3	5	2	5	5	2				1	1	1997	22	13148	5	4	4	3	4
83061	6077312773	0.72		NY		36015		1	2	21300			2	15		4	3	2	1	1	5	6	6	2	1	1	6	8	9	5	5	8	5	8	5	1	1	45	0	0	1	1941	78	14903	1	4	4	6
83076	8458574536	0.72		NY		36071		1	2	35620	35614		2	71		14	1	1	2	2	6	6	6	2	1	1	7	3	6	2	4	1	6	7	5	3				0	1	1955	64	12550	2	4	3	6
83091	5187910708	0.72		NY		36113		1	2	24020			2	91		3	3	1	2	3	5	5	6	2	1	1	6	7	9	7	7	5	6	5	5	1	1	43	0	1	1	1996	23	12828	5	2	1	6
83100	5855938361	0.72		NY		36003		1	2				2	37		20	3	2	2	-2	4	6	5	3	1	1	5	5	8	5	4	6	3	7	2	2				1	1	1997	22	14482	5	4	3	5
83124	5185695679	0.72		NY		36019		1	2	38460			2	19		14	1	1	1	2	6	6	3	1	3		1	5	8	7	3	3	5	6	2	1	1	80	1	0	1	1957	62	12901	1	1	2	6
83135	5852453776	0.72		NY		36051		1	2	40380			2	51		4	2	2	1	1	6	6	6	1	5	1	2	6	8	7	3	4	2	7	9	3				0	1	1950	69		1	3	6	7
83162	6072069360	0.72		NY		36007		1	2	13780			2	7		4	3	3	1	2	3	6	6	2	2	1	3	3	4	2	2	4	1	7	5	1	1	40	0	0	1	1952	67	13904	1	7	6	3	4
83164	5857389980	0.72		NY		36055		1	2	40380			2	69		10	2	2	1	1	5	5	6	2	2	1	7	7	8	7	1	1	2	8	7	1	5	30	1	1	1	1959	60	14469	1	6	7	3	4
83167	5857493699	0.72		NY		36055		1	2	40380			2	55		20	2	2	2	2	3	6	6	2	1	1	3	5	8	8	5	2	5	8	5	3				0	1	1957	62	14612	1	7	7	6
83174	5856454300	0.72		NY		36055		1	2	40380			2	117		20	2	2	1	2	6	6	5	1	3		5	7	7	4	4	3	6	7	6	1	1	40	0	0	1	1961	58	14502	1	7	7	6
83179	8455001719	0.72		NY		36071		1	2	35620	35614		2	27		14	2	2	2	2	5	6	5	2	4	1	3	3	5	5	2	2	3	4	3	1	1	65	0	1	1	1956	63	12590	1	4	3	6
83180	5186378653	0.72		NY		36031		1	2				2	31		14	2	2	2	2	5	5	4	2	3		6	5	5	5	4	4	4	6	4	1	1	40	0	0	1	1960	59	12946	2	4	4	7
83183	8455444493	0.72		NY		36071		1	2	35620	35614		2	27		5	2	2	1	2	5	6	5	1	3		7	4	10	8	5	9	5	7	5	1	1	37	0	0	1	1973	46	12572	1	3	1	7
83196	7166988078	0.72		NY		36029		1	2	15380			2	29		15	1	2	3	2	3	2	6	4	1	1	7	1	7	2	4	9	8	3	1	2				1	1	1994	25	14228	5	1	3	6
83220	7164006910	0.72		NY		36029		1	2	15380			2	29		18	2	2	3	3	5	5	4	3	1	1	5	5	5	4	5	6	5	5	4	3				0	1	1946	73	14224	5	4	2	6
83242	6075923812	0.72		NY		36109		1	2	27060			2	109		5	1	1	1	1	5	6	6	3	4	1	7	1	8	8	6	8	6	6	6	1	2	30	1	0	1	1966	53	14850	1	1	1	7
83245	5189607722	0.72		NY		36083		1	2	10580			2	1		10	2	2	1	1	5	5	6	3	1	1	5	1	3	1	1	7	5	5	5	1	1	45	0	0	1	1982	37	12047	1	4	8	5
83256	3157265442	0.72		NY		36067		1	2	45060			2	67		14	3	3	3	3	3	6	6	2	5	1	3	3	10	6	2	4	5	5	4	1	2	34	1	1	1	1983	36	13159	1	4	4	5
83260	5185986099	1.28		NY		36001		1	2	10580			1	119		14	2	2	1	1	6	6	6	2	4	1	5	6	8	8	6	7	5	5	6	1	2	10	0	0	1	2001	18	12057	5	6	6	3	4
83273	5188525515	0.72		NY		36001		1	2	10580			2	1		14	2	1	1	1	5	6	6	2	3		7	3	8	6	4	8	8	9	4	3				0	1	1949	70	12208	1	2	1	7
83278	3152944763	1.28		NY		36011		1	2	12180			1	47		20	2	1	2	1	3	4	5	3	2	1	6	6	7	5	6	2	1	8	4	1	2	10	0	1	1	2000	19	11230	5	5	7	3	4
83280	3154810989	0.72		NY		36067		1	2	45060			2	67		14	1	2	2	1	6	6	6	3	1	1	1	4	4	2	1	8	1	5	5	-1				0	1	1976	43	13088	1	4	4	6
83283	7164740147	0.72		NY		36029		1	2	15380			2	37		14	1	2	2	2	4	5	5	3	1	1	6	5	9	5	2	5	1	9	2	1	1	40	1	0	1	1954	65	14482	1	6	6	5
83287	3156640817	0.72		NY		36011		1	2	12180			2	67		5	2	2	1	2	5	6	6	5	2	1	5	1	3	1	1	1	1	3	1	5					1	1968	51	13080	5	3	3	5
83333	5184957700	0.72		NY		36001		1	2	10580			2	115		14	2	2	1	2	5	6	6	2	2	1	7	5	10	10	6	5	7	8	5	1	2	30	0	0	1	1949	70	12816	2	3	1	6
83336	7164984404	0.72		NY		36009		1	2	36460			2	29		10	2	2	2	2	4	6	5	3	3		3	5	8	4	2	7	1	8	6	1	1	40	0	0	1	1967	52	14057	1	6	7	5
83340	8458034661	1.28		NY		36079		1	2	35620	20524		1	119		15	2	2	1	1	4	6	5	2	1	1	6	3	7	4	2	3	4	7	1	1	3	60	0	1	1	1993	26	10520	5	1	3	7
83343	7169131393	0.72		NY		36029		1	2	15380			2	29		10	2	2	1	2	5	6	3	3	1	1	3	4	8	3	1	6	1	7	5	1	1	40	0	0	1	1979	40	14170	1	6	8	3	4
83348	3153822489	0.72		NY		36067		1	2	45060			2	67		6	2	3	1	2	3	6	6	1	2	1	4	6	8	8	8	3	7	9	6	1	1	40	0	0	3	1982	37	13152	2	5	5	7
83354	3153130710	0.72		NY		36067		1	2	45060			2	67		19	2	3	1	1	3	5	6	2	1	1	5	3	8	6	5	7	6	6	7	2				1	1	1997	22	13215	5	4	4	5
83360	7169402925	0.72		NY		36063		1	2	15380			2	63		14	2	2	1	1	5	6	4	3	2	1	3	1	7	1	1	5	5	1	3	1	1	42	0	0	1	1992	27	14304	5	4	4	3	3
83362	5854693616	0.72		NY		36055		1	2	40380			2	55		10	3	3	1	3	3	6	6	1	2	1	4	1	5	5	1	1	5	8	5	1	1	60	0	1	1	1969	50	14559	2	6	7	7
83368	3155291385	0.72		NY		36075		1	2	45060			2	75		6	2	1	3	2	4	4	3	3	1	1	4	8	8	8	6	3	1	7	2	1	1	40	0	0	1	1969	50	13126	1	4	8	7
83383	7163197692	0.72		NY		36029		1	2	15380			2	29		14	2	3	1	1	6	6	6	3	1	1	3	5	8	3	1	1	1	8	5	3				0	1	1947	72	14047	1	6	4	3	4
83394	3157345173	0.72		NY		36065		1	2	46540			2	65		20	3	3	1	1	6	6	6	3	1	1	5	7	8	8	7	8	10	9	8	1	1	70	0	0	1	1951	68	13323	1	1	1	7
83398	3159351660	0.72		NY		36067		1	2	45060			2	67		1	2	3	1	2	5	5	6	1	2	1	3	-1	6	6	6	5	6	5	8	1	1	43	0	0	3	1978	41	13210	5	6	6	7
83410	3157155489	0.72		NY		36067		1	2	45060			2	67		6	2	2	2	2	2	6	3	4	4	1	3	5	5	-1	-1	5	2	5	5	3				0	1	1948	71	13027	2	6	4	6
83425	6076216817	0.72		NY		36007		1	2	13780			2	7		14	2	2	1	2	5	6	6	3	4	1	6	2	10	6	6	8	8	7	7	1	2	25	1	0	1	1948	71	13905	1	2	1	7
83439	5188791966	0.72		NY		36091		1	2	10580			2	91		20	2	2	3	2	5	6	5	4	3		5	7	9	8	7	7	8	4	7	1	1	40	0	0	1	1971	48	12831	2	2	1	6
83445	3153607881	0.72		NY		36043		1	2	46540			2	43		14	1	2	2	1	5	6	6	3	1	1	3	1	9	5	7	10	10	7	5	1	1	35	0	1	1	1960	59	13407	1	2	1	5
83452	5182570679	0.72		NY		36001		1	2	10580			2	57		2	2	3	2	1	4	4	6	4	3		4	5	7	7	5	10	6	7	4	1	1	45	0	0	1	1955	64	12010	2	4	3	3	2
83460	8457286695	0.72		NY		36071		1	2	35620	35614		2	71		4	1	1	1	1	6	5	4	4	5	1	3	5	7	1	1	3	4	5	7	1	1	40	0	0	1	1966	53	10941	2	7	7	5
83463	3153238108	0.72		NY		36089		1	2	36300			2	19		16	3	3	1	1	5	6	5	2	3		3	4	6	4	1	5	1	8	6	3				0	1	1963	56	12901	2	4	7	5
83468	7164011200	0.72		NY		36013		1	2	27460			2	63		10	2	3	2	-2	4	4	6	4	1	1	5	3	8	1	1	1	1	9	5	3				0	1	1929	90	14120	4	7	7	5
83477	5854852221	0.72		NY		36055		1	2	40380			2	55		20	2	2	2	1	1	4	4	3	4	1	1	7	8	3	3	7	2	4	5	3				0	1	1933	86	14580	4	7	7	3	4
83479	5185450346	0.72		NY		36001		1	2	10580			2	93		14	1	3	1	2	5	6	6	3	1	1	7	6	6	3	3	4	1	5	1	1	1	60	0	1	1	1971	48	12308	1	4	1	5
83492	5187765919	0.72		NY		36001		1	2	10580			2	93		19	2	2	3	2	4	4	5	1	2	1	3	3	7	4	3	8	7	2	1	1	5	30	1	0	3	1973	46	12308	2	2	3	5
83508	5185226117	0.72		NY		36001		1	2	10580			2	93		18	3	3	1	1	5	6	6	2	1	1	7	10	10	3	1	5	1	10	1	1	1	40	0	0	1	1994	25	12306	5	5	7	5
83510	8455481775	1.28		NY		36087		1	2	35620	35614		1	87		14	2	2	2	1	3	6	5	2	1	1	3	4	7	6	3	7	5	6	5	2				0	1	1962	57	10925	1	5	2	6
83520	3153982430	1.28		NY		36117		1	2	40380			1	61		7	2	3	2	3	4	5	5	2	3		7	3	5	4	3	6	2	6	4	1	1	45	0	0	2	1995	24	10009	5	2	3	6
83547	5857472752	0.72		NY		36055		1	2	40380			2	55		4	1	1	2	3	3	5	6	3	3		3	5	6	8	8	6	8	8	4	4				0	1	1960	59	14609	1	2	1	6
83557	3153687032	0.72		NY		36065		1	2	46540			2	65		17	3	2	2	2	5	6	5	2	2	1	5	1	10	4	5	3	2	6	3	2				1	1	2001	18	13413	5	4	3	2	4
83559	7168661490	0.72		NY		36029		1	2	15380			2	113		6	2	3	1	1	5	5	6	3	1	1	6	5	8	6	5	8	4	3	3	1	1	40	0	1	1	1991	28	12801	1	3	2	7
83564	5852618081	0.72		NY		36055		1	2	40380			2	55		14	2	2	2	2	5	6	6	2	3		6	1	6	5	3	5	7	5	3	1	1	40	0	0	1	1977	42	14559	1	4	2	6
83571	8453139080	0.72		NY		36071		1	2	35620	35614		2	71		8	2	3	1	1	4	4	2	3	5	1	6	5	5	2	1	2	1	4	4	1	1	40	0	0	1	1979	40	12566	1	6	7	6
83584	6074257530	0.72		NY		36015		1	2	21300			2	101		2	2	2	1	1	4	6	5	1	5	1	5	5	7	7	5	5	3	7	3	1	2	25	0	0	1	1980	39	14809	1	6	6	5
83610	5853144167	0.72		NY		36055		1	2	40380			2	55		14	3	2	3	2	5	6	5	2	1	1	7	8	8	6	6	4	4	5	3	1	1	40	0	0	1	1967	52	14450	1	5	6	6
83617	5188578550	0.72		NY		36001		1	2	10580			2	93		10	1	3	1	1	5	6	6	2	2	1	5	3	9	7	1	3	2	8	3	1	4	0	0	1	1	1983	36	12306	1	6	7	6
83637	5859443986	0.72		NY		36055		1	2	40380			2	37		14	2	2	3	2	3	3	3	2	5	1	7	5	5	5	5	5	1	5	1	1	1	45	0	0	1	1984	35	14482	1	4	2	5
83658	5184770240	0.72		NY		36001		1	2	10580			2	1		6	3	2	2	2	6	6	6	4	1	1	3	6	8	9	8	8	6	8	7	1	1	37	0	1	1	1961	58	12205	1	1	3	7
83667	5857505963	0.72		NY		36055		1	2	40380			2	55		8	3	3	3	3	1	6	6	5	2	1	3	6	10	8	6	7	10	10	1	3				0	1	1949	70	14519	1	7	7	4	2
83746	5857840708	0.72		NY		36055		1	2	40380			2	69		3	2	2	1	1	3	6	5	3	3		3	8	9	8	6	7	7	7	5	1	1	40	0	0	1	1964	55	14424	5	4	6	6
83762	7162287031	0.72		NY		36029		1	2	15380			2	29		3	3	3	2	2	2	6	6	2	2	1	5	1	7	4	3	7	1	3	1	1	1	40	0	0	1	1983	36	14222	1	4	3	7
83774	5184881300	0.72		NY		36001		1	2	10580			2	93		10	3	3	3	3	6	6	3	1	1	1	6	1	5	8	1	4	4	7	2	1	1	44	0	0	1	1984	35	12056	5	5	6	5
83835	7164671016	0.72		NY		36013		1	2	27460			2	29		3	1	1	2	1	1	1	6	3	4	1	3	4	7	4	4	4	4	2	2	2				0	1	1991	28	14209	3	4	4	2	4
83887	6072278594	0.72		NY		36109		1	2	27060			2	109		15	2	2	2	2	6	6	6	1	2	1	7	3	5	3	1	1	7	7	2	2				0	3	1961	58	14850	1	3	1	7
83888	3157230639	0.72		NY		36065		1	2	46540			2	65		3	2	2	1	1	4	5	2	4	2	1	7	1	9	2	1	1	2	5	1	1	1	80	0	1	3	1998	21	13502	5	1	3	5
83908	6072422405	0.72		NY		36007		1	2	13780			2	7		6	2	2	2	3	4	6	5	3	1	1	3	-2	9	9	9	-2	8	2	5	3				0	1	1952	67	13904	4	5	7	6
83928	7164796578	0.72		NY		36029		1	2	15380			2	29		20	2	3	2	3	3	2	4	3	2	1	5	4	5	2	4	10	3	1	5	2				1	1	2000	19	14225	5	4	6	3	4
83943	3153917925	0.72		NY		36067		1	2	45060			2	67		10	3	3	2	2	5	6	6	3	4	1	6	8	8	7	3	3	3	5	5	1	1	60	0	0	1	1977	42	13066	1	5	7	5
83958	6077930925	0.72		NY		36109		1	2	27060			2	109		20	2	2	1	1	1	6	6	3	4	1	2	1	10	10	10	10	1	1	10	2				1	3	1991	28	14850	5	7	4	5
83984	3158797493	0.72		NY		36117		1	2	40380			2	117		20	1	1	2	1	4	6	6	2	4	1	3	5	9	5	1	1	1	7	5	1	1	42	0	0	1	1959	60	14433	5	4	2	4	3
83993	5859570577	0.72		NY		36055		1	2	40380			2	55		10	3	3	2	1	1	5	5	3	2	1	6	4	6	6	3	3	2	7	4	1	1	64	0	0	1	1982	37	14468	5	5	6	3	4
84005	6076623380	0.72		NY		36023		1	2	18660			2	23		6	2	3	1	1	4	4	5	3	1	1	4	3	7	6	5	5	6	5	4	1	1	36	0	0	1	1997	22	14850	5	4	4	5
84012	5856106085	0.72		NY		36003		1	2				2	3		20	3	3	1	1	5	6	6	1	4	1	5	5	8	10	2	3	3	8	5	1	4	7	1	0	1	1974	45	14715	1	7	7	6
84035	3157177495	0.72		NY		36043		1	2	46540			2	65		5	1	2	2	1	5	6	6	2	1	1	5	7	8	7	7	6	5	8	3	1	1	65	1	0	1	1966	53	13322	1	4	6	3	4
84042	5184697649	0.72		NY		36001		1	2	10580			2	1		12	2	2	1	1	6	6	6	3	2	1	5	5	7	3	2	3	4	6	5	1	1	38	0	0	1	1965	54	12208	1	5	5	6
84094	7165318279	0.72		NY		36063		1	2	15380			2	63		14	3	3	3	3	5	6	6	1	1	1	4	8	9	4	6	9	2	10	1	1	1	38	0	0	1	1964	55	14304	1	5	2	6
84121	5187968006	0.72		NY		36113		1	2	24020			2	113		10	2	2	1	1	5	5	5	2	2	1	3	5	8	7	2	3	1	5	3	3				0	1	1941	78	12860	1	7	7	5
84135	7169081713	0.72		NY		36029		1	2	15380			2	29		-2	2	3	-2	3	5	6	6	5	-2		1	10	10	-1	-1	10	6	10	-2	4				0	1	1938	81	14225	1	4	1	3	4
84166	5182751035	0.72		NY		36001		1	2	10580			2	31		20	1	1	2	1	2	3	1	5	1	1	7	2	5	1	3	1	1	6	1	2				1	1	1994	25	12932	1	2	4	2	-2
84168	3157960252	0.72		NY		36065		1	2	46540			2	65		6	2	2	1	1	1	1	4	4	1	1	7	6	8	8	8	6	6	4	2	4				0	1	1970	49	13417	2	2	1	5
84182	5857300603	1.28		NY		36055		1	2	40380			1	61		8	2	3	1	2	5	5	6	2	4	1	6	7	7	6	1	6	5	6	6	1	4	7	0	0	1	1998	21	14502	5	5	5	5
84214	3157517440	0.72		NY		36067		1	2	45060			2	67		16	2	2	2	1	2	6	2	1	1	1	6	5	5	1	1	1	1	5	7	2				0	1	1982	37	13066	1	2	4	6
84232	3154067011	0.72		NY		36011		1	2	12180			2	11		6	1	2	1	2	3	5	2	3	2	1	3	2	5	1	5	1	1	9	5	3				0	1	1953	66	13021	1	4	1	5
84273	3155695234	0.72		NY		36067		1	2	45060			2	67		3	3	3	2	3	4	6	5	3	4	1	7	6	9	6	6	8	1	8	2	1	1	35	0	0	1	1984	35	13164	1	5	5	6
84295	5856854543	0.72		NY		36055		1	2	40380			2	55		14	3	3	1	3	2	6	6	3	5	1	7	5	5	5	5	5	5	5	5	1	1	60	0	0	1	1975	44	14618	5	2	4	7
84323	6073727827	0.72		NY		36007		1	2	13780			2	7		14	3	2	1	1	5	6	6	2	3		6	7	7	7	5	5	3	6	3	1	5	40	0	0	1	1954	65	13797	1	7	7	7
84375	6073981707	0.72		NY		36015		1	2	21300			2	91		1	2	3	2	2	6	6	6	5	1	1	7	6	5	4	5	6	6	8	4	1	1	45	0	1	1	1991	28	12306	5	1	3	6
84377	8456169374	0.72		NY		36111		1	2	28740			2	27		1	1	1	1	2	6	6	6	3	3		3	5	5	6	1	5	1	5	5	1	1	72	0	0	1	1966	53	12569	1	6	7	5
84412	7169512033	0.72		NY		36013		1	2	27460			2	13		14	2	3	2	2	1	1	3	4	3		3	1	10	1	1	10	1	5	1	1	2	3	0	0	1	1996	23	14081	5	5	7	5
84451	6072221785	0.72		NY		36007		1	2	13780			2	7		20	1	2	1	1	1	1	1	3	1	1	3	2	5	1	1	2	8	5	1	3				0	1	1941	78	13760	4	4	4	3	2
[truncated: 23 more columns]
